# Supplementary material for: Seroprevalence analysis of SARS-CoV-2 in pregnant women along the first pandemic outbreak and perinatal outcome
Source: PLoS One. 2020 Nov 30;15(11):e0243029. doi: 10.1371/journal.pone.0243029 (PMC7703887; doi:10.1371/journal.pone.0243029)
Supplement: S1 Database — (CSV) [file pone.0243029.s001.csv]

Study identification data					Basal characteristics																						SARS-CoV-2 symptoms data																					Pregnancy outcome
Coded record ID	Exclusion criteria	Study group	Complete_pregnancy_data	Symptoms	Birth date	Last menstrual period	Height (cm)	Weight (kg)	BMI	Active smoker	cig_day	Number of fetuses	Chronic illness	Cardiovascular/Cerebrovascular disease	Digestive disorder	Endocrine disorder	Malignant tumour	Nervous system disorder	Respiratory system disorder	Other chronic disease	Pregnancy complications	Hypertensive disoder	Gestational diabetes	Other pregnancy complication	Ethnicity	Parity	Date of symptoms' onset	Refers symptoms in relatives	Temperature	Fever	Any respiratory symptom	Cough	Myalgia	Anosmia	Conjunctivitis	Diarrhea	Sneezing	Other symptoms	Pneumonia	X Ray Performed	Abnormal Xray	CT scan performed	Abnormal CT	Intensive Care Unit admission	Acute respiratory distress	Required mechanical ventilation	Length of hospital stay (days)	Termination of pregnancy	Miscarriage in the 1st trimester
14	0	4	1	1	18-06-94	23-07-19	157	57	23	0		1	1	0	0	0	0	0	1	0	0	0	0	0	Hispanic	0	22/3/20	0	38.3	1	0	0	0	0	0	0	0	1	1	1	1	0		0	0	0	3		0
19	1			1	07-11-84	17-07-19	164	90.7	33	0		1	1	0	0	0	0	0	0	1	1	0	1	0	Asian	2	30/3/20	1	35.5	0	0	1	1	0	0	0	0	0	1	1	1	0		0	0	0	16		0
20	0	4	1	1	18-10-97	26-06-19				0		1	0	0	0	0	0	0	0	0	1	0	0	1	Hispanic	0	4/4/20	0	36.8	0	1	1	1	0	0	0	0	0	0	0		0		0	0	0			0
21	1			1	10-01-92	22-08-19	163	65	24	1	3	2	1	0	0	0	0	0	0	0	1	0	0	1	Non-hispanic white	0	24/3/20	0	37.8	1	1	1	0	0	0	0	1	0	0	0		0		0	0	0			0
25	0	4	1	1	09-07-77	14-08-19	174	76	25	0		1	1	1	0	0	0	0	0	0	1	1	0	1	Non-hispanic white	0	4/4/20	0	36.3	0	1	0	0	0	0	0	1	0	0	1	0	0		0	0	0			0
27	1			1	20-10-81	27-07-19	151	54	23	0		1	1	0	0	0	0	0	0	0	0	0	0	0	Non-hispanic white	2	3/4/20	1	37.6	1	1	1	0	0	0	0	0	0	0	1	1	0	0	0	0	0	3		0
28	1			0	07-10-81	15-07-19	160	61	23	0		1	1	0	0	0	0	0	0	0	0	0	0	0	Non-hispanic white	1		0								0			0	0		0		0	0	0	2		0
29	0	2	1	0	24-12-86	19-07-19	163	64	24	0		1	0	0	0	0	0	0	0	0	0	0	0	0	Hispanic	1		1		0	0	0	0	0	0	0	0	0	0	0		0		0	0	0		0	0
30	0	3	1	1	17-06-76	19-08-19	164	81	30	0		1	1	0	0	1	0	0	0	0	0	0	0	0	Non-hispanic white	3	9/3/20	1	37.9	1	1	1	1	0	0	1	0	0	0	0		0		0	0	0			0
31	0	3	0	1	20-06-82	03-09-19	150	50	22	0		1	0	0	0	0	0	0	0	0	0	0	0	0	Hispanic	1	20/4/20	0	38.3	1	0	1	0	1	0	0	1	0	0	0		0		0	0	0			0
32	0	2	0	0	21-10-82	18-01-20	161	68	26	0		1	1	0	0	1	0	0	0	0	0	0	0	0	Hispanic	0		0		0	0	0	0	0	0	0	0	0	0	0		0		0	0	0			0
33	0	2	1	0	26-02-85	11-07-19	153	68	29	1	3	1	0	0	0	0	0	0	0	0	0	0	0	0	Hispanic	2		1											0	0		0		0	0	0		0	0
34	0	3	1	1	31-12-89	05-09-19	169	56	19	0		1	0	0	0	0	0	0	0	0	0	0	0	0	Hispanic	0	15/3/20	0	37.6	1	1	1	0	0	0	0	0	0	0	0		0		0	0	0			0
36	0	3	1	1	20-06-87	27-08-19	160	87	33	0		1	0	0	0	0	0	0	0	0	0	0	0	0	Hispanic	3	10/4/20	0		0	0	0	1	1	0	1	0	0	0	0		0		0	0	0			0
37	0	2	1	0	12-03-03	27-07-19	157	45	18	0		1	1	0	0	0	0	0	1	0	0	0	0	0	Hispanic	0		0											0	0		0		0	0	0		0	0
38	0	1	1	0	19-03-84	02-09-19	162	88	33	0		1	1	0	0	1	0	0	0	0	0	0	0	0	Asian	1																							0
39	0	1	1	0	10-09-84	01-02-20	158	52	20	0		1	0	0	0	0	0	0	0	0	1	0	1	0	Non-hispanic white	1	16/3/20	1	38.0	1	1					0			0	0		0		0	0	0			0
40	0	3	1	1	15-05-84	02-08-19	165	63	23	0		1	0	0	0	0	0	0	0	0	0	0	0	0	Hispanic	2	16/3/20	0	38.0	1	1	1	1	0	0	0	0	1	0	0		0		0	0	0			0
41	0	1	1	0	26-04-85	26-08-19	174	68	22	1	3	1	1	0	0	0	0	1	0	0	0	0	0	0	Non-hispanic white	0																							0
42	0	3	0	1	17-05-95	11-02-20	158	90	36	0		1	0	0	0	0	0	0	0	0	0	0	0	0	Hispanic	3	16/3/20	0	38.1	1	1	1	0	1	0	0	0	0	0	0		0		0	0	0			0
43	0	1	1	0	02-08-81	10-09-19	173	76	25	0		1	1	0	0	0	1	0	0	0	0	0	0	0	Non-hispanic white	0																							0
44	0	3	1	1	12-11-92	28-07-19	157	54	21	0		1	0	0	0	0	0	0	0	0	0	0	0	0	Non-hispanic white	2	5/3/20	0		0	1	1	0	0	0	0	0	0	0	0		0		0	0	0			0
45	0	1	1	0	22-02-93	10-07-19	172	63	21	0		1	1	0	0	0	0	1	0	0	0	0	0	0	Non-hispanic white	0																							0
46	0	1	1	0	11-03-91	21-08-19	157	55	22	1	5	1	1	0	0	0	0	0	1	0	0	0	0	0	Non-hispanic white	1																							0
47	0	3	1	1	29-01-85	13-08-19	174	65	21	0		1	0	0	0	0	0	0	0	0	0	0	0	0	Non-hispanic white	3	16/3/20	0		0	1	0	0	1	0	0	0	0	0	0		0		0	0	0			0
48	0	1	1	0	14-07-84	01-09-19	170	71	24	0		1	1	0	0	0	0	0	0	1	0	0	0	0	Non-hispanic white	0																							0
49	0	1	1	0	16-04-86	02-07-19	158	51	20	0		1	0	0	0	0	0	0	0	0	0	0	0	0	Hispanic	0																							0
50	0	1	1	0	02-01-87	01-08-19	161	90	34	0		1	1	0	1	1	0	0	0	0	0	0	0	0	Non-hispanic white	1																							0
51	0	4	1	1	30-06-86	05-08-19	152	70	30	0		1	1	1	0	0	0	0	0	0	1	0	1	0	Non-hispanic white	1	21/3/20	1		0	1	1	0	0	0	0	0	0	0	1	0	0		0	0	0			0
52	0	1	0	0	24-08-93	28-10-19	175	62	20	0		1	0	0	0	0	0	0	0	0	1	0	0	1	Non-hispanic white	0																							0
53	0	2	1	0	24-11-84	03-07-19	150	48	21	0		1	0	0	0	0	0	0	0	0	0	0	0	0	Non-hispanic white	2		0											0	0		0		0	0	0		0	0
54	0	3	1	1	03-10-77	10-08-19	163	60	22	0		1	0	0	0	0	0	0	0	0	0	0	0	0	Hispanic	1	3/4/20	0		0	1	0	1	0	0	0	1	0	0	0		0		0	0	0			0
55	0	2	0	0	05-08-98	16-12-19	158	68	27	0		1	1	0	0	1	0	0	0	0	0	0	0	0	Hispanic	1		0		0	0	0	0	0	0	0	0	0	0	0		0		0	0	0			0
56	0	1	1	0	24-06-89	31-07-19	159	53	20	0		1	0	0	0	0	0	0	0	0	0	0	0	0	Hispanic	0																							0
57	0	1	1	0	19-05-83	01-09-19	169	57	19	0		1	0	0	0	0	0	0	0	0	0	0	0	0	Hispanic	1																							0
58	0	1	0	0	11-04-82	14-02-20	179	68	21	0		1	0	0	0	0	0	0	0	0	0	0	0	0	Non-hispanic white	1																							0
59	0	1	1	0	25-09-82	12-08-19	164	49	18	0		1	0	0	0	0	0	0	0	0	0	0	0	0	Hispanic	1																							0
60	0	1	0	0	21-03-82	31-12-19	169	63	22	0		1	1	0	0	0	0	0	0	1	0	0	0	0	Non-hispanic white	1																							0
61	0	1	0	0	23-05-87	03-01-20	156	50	20	1	5	1	0	0	0	0	0	0	0	0	0	0	0	0	Non-hispanic white	0																							0
62	0	1	1	0	17-04-79	25-07-19	163	101	38	0		1	1	0	0	0	0	0	0	1	0	0	0	0	Non-hispanic white	1																							0
63	0	1	1	0	30-10-91	16-07-19	165	65	23	0		1	0	0	0	0	0	0	0	0	0	0	0	0	Hispanic	1																							0
64	0	1	1	0	19-04-84	19-07-19	154	92	38	0		1	1	0	0	0	0	0	0	1	0	0	0	0	Hispanic	0																							0
65	0	1	1	0	18-05-82	16-08-19	164	56	20	0		1	0	0	0	0	0	0	0	0	1	0	1	0	Non-hispanic white	2																							0
66	0	1	1	0	27-02-83	24-07-19	172	62	20	0		1	0	0	0	0	0	0	0	0	1	0	1	0	Non-hispanic white	3																							0
67	0	1	1	0	18-10-89	14-08-19	169	80	28	0		1	0	0	0	0	0	0	0	0	0	0	0	0	Non-hispanic white	1																							0
68	0	1	0	0	24-12-77	10-10-19	170	75	25	0		1	0	0	0	0	0	0	0	0	0	0	0	0	Non-hispanic white	1																							0
69	0	1	1	0	13-11-83	03-09-19	162	72	27	0		1	0	0	0	0	0	0	0	0	0	0	0	0	Black	0																							0
70	0	1	1	0	18-06-88	21-07-19	160	98	38	0		1	0	0	0	0	0	0	0	0	0	0	0	0	Non-hispanic white	1																							0
71	0	1	1	0	25-09-87	05-08-19	160	65	25	1	5	1	0	0	0	0	0	0	0	0	0	0	0	0	Non-hispanic white	0																							0
72	0	1	1	0	12-08-73	22-08-19	166	60	21	0		1	1	0	0	0	0	0	0	1	0	0	0	0	Non-hispanic white	0																							0
73	0	1	1	0	03-07-79	20-08-19	157	77	31	0		1	1	0	0	0	0	0	0	1	0	0	0	0	Non-hispanic white	0																							0
74	0	1	1	0	01-06-97	24-08-19	166	65	23	0		1	0	0	0	0	0	0	0	0	0	0	0	0	Non-hispanic white	1																							0
75	0	1	1	0	12-04-84	17-07-19	160	57	22	0		1	0	0	0	0	0	0	0	0	0	0	0	0	Non-hispanic white	1																							0
76	0	1	1	0	24-04-79	06-06-19	156	54	22	0		1	1	0	0	0	0	0	0	1	0	0	0	0	Hispanic	0																							0
77	0	1	0	0	27-02-83	10-02-20	160	82	32	0		1	0	0	0	0	0	0	0	0	0	0	0	0	Black	2																							0
78	0	1	1	0	13-01-98	20-07-19	169	72	25	0		1	0	0	0	0	0	0	0	0	0	0	0	0	Non-hispanic white	2																							0
79	0	1	1	0	03-12-80	02-08-19	163	53	19	0		1	0	0	0	0	0	0	0	0	0	0	0	0	Non-hispanic white	2																							0
80	0	1	0	0	27-11-79	24-12-19	155	87	36	0		2	0	0	0	0	0	0	0	0	0	0	0	0	Hispanic	3																							0
81	0	1	1	0	21-07-81	20-07-19	173	70	23	0		1	0	0	0	0	0	0	0	0	0	0	0	0	Non-hispanic white	2																							0
82	0	1	1	0	20-02-87	07-08-19	164	74	27	0		1	0	0	0	0	0	0	0	0	0	0	0	0	Non-hispanic white	0																							0
83	0	1	1	0	30-10-84	23-08-19	170	58	20	0		1	0	0	0	0	0	0	0	0	0	0	0	0	Hispanic	2																							0
84	0	1	1	0	21-06-00	14-08-19	160	49	19	0		1	0	0	0	0	0	0	0	0	0	0	0	0	Non-hispanic white	0																							0
85	0	1	1	0	21-12-92	10-07-19	163	62	23	1	10	1	0	0	0	0	0	0	0	0	0	0	0	0	Non-hispanic white	1																							0
86	0	1	1	0	07-02-83	03-09-19	159	64	25	0		1	0	0	0	0	0	0	0	0	1	1	0	0	Hispanic	2																							0
87	0	1	1	0	13-02-94	01-08-19	179	78	24	0		1	0	0	0	0	0	0	0	0	1	0	0	0	Hispanic	0																							0
88	0	1	0	0	08-05-58	26-01-20	161	49	18	0		1	1	0	0	0	0	0	0	1	0	0	0	0	Non-hispanic white	0																							0
89	0	1	0	0	10-12-88	05-02-20	167	54	19	0		1	0	0	0	0	0	0	0	0	0	0	0	0	Non-hispanic white	0																							0
90	0	1	1	0	08-04-83	04-07-19	157	73	29	0		1	0	0	0	0	0	0	0	0	1	0	0	1	Non-hispanic white	2																							0
91	0	1	1	0	07-04-98	09-08-19	160	60.9	23	0		1	0	0	0	0	0	0	0	0	0	0	0	0	Hispanic	0																							0
92	0	1	0	0	27-06-82	09-09-19	163	61	22	0		1	0	0	0	0	0	0	0	0	0	0	0	0	Non-hispanic white	0																							0
93	0	1	1	0	10-12-93	04-08-19	160	75	29	0		1	0	0	0	0	0	0	0	0	0	0	0	0	Non-hispanic white	0																							0
94	0	1	1	0	01-06-89	07-07-19	169	79	27	0		1	0	0	0	0	0	0	0	0	0	0	0	0	Hispanic	0																							0
95	1			1	13-09-88	20-12-19	167	63	22	0		1	1	0	0	0	0	0	0	0	0	0	0	0	Non-hispanic white	1	9/3/20	0	38.3	1	1	1	1	0	0	0	1	0											0
96	0	1	1	1	02-04-80	13-06-19	156	82	33	0		1	1	1	0	0	0	0	1	0	0	0	0	0	Non-hispanic white	2	24/2/20	0	38.1	1	1	1	1	1	0	0	0	0	1	1	1	0		0	0	0			0
97	0	1	1	0	01-03-88	05-07-19	165	67	24	0		1	0	0	0	0	0	0	0	0	1	0	1	0	North-african	3																							0
98	0	1	1	0	05-09-78	25-07-19	154	73	30	0		1	1	0	0	0	0	0	1	0	0	0	0	0	Hispanic	2																							0
99	0	1	1	0	28-08-84	28-07-19	164	55	20	0		1	0	0	0	0	0	0	0	0	0	0	0	0	Non-hispanic white	1																							0
100	0	1	1	0	02-08-92	08-07-19	170	80	27	0		1	0	0	0	0	0	0	0	0	0	0	0	0	North-african	3																							0
101	0	1	0	0	20-12-85	19-01-20	160	61	23	0		1	0	0	0	0	0	0	0	0	0	0	0	0	Non-hispanic white	2																							0
102	0	1	1	0	15-01-85	16-08-19	150	53.7	23	0		1	1	0	0	1	0	0	0	1	0	0	0	0	Non-hispanic white	1																							0
103	0	1	1	1	26-01-99	03-08-19	165	44	16	0		1	1	0	0	0	0	0	1	0	0	0	0	0	Non-hispanic white	1	2/2/20			0	0	1	0	0	0	0	0	0	0	0		0		0	0	0			0
104	0	1	1	0	24-01-90	24-08-19	150	56	24	0		1	0	0	0	0	0	0	0	0	0	0	0	0	Non-hispanic white	2																							0
105	0	1	1	0	13-11-86	04-07-19	160	67	26	0		2	0	0	0	0	0	0	0	0	0	0	0	0	Other	0																							0
106	0	1	1	0	23-02-84	04-07-19	160	56	21	0		1	0	0	0	0	0	0	0	0	0	0	0	0	Non-hispanic white	1																							0
107	0	1	1	1	28-08-93	26-08-19	157	62	25	0		1	0	0	0	0	0	0	0	0	1	0	0	1	Hispanic	0	2/3/20	0	38.4	1	1	1	1	0	0	0	0	0	0	0		0		0	0	0	10		0
108	0	1	1	0	29-06-87	18-08-19	161	54	20	0		1	0	0	0	0	0	0	0	0	0	0	0	0	Non-hispanic white	1																							0
109	0	1	1	0	11-09-95	20-07-19	165	48	17	1	10	1	0	0	0	0	0	0	0	0	0	0	0	0	Non-hispanic white	0																							0
110	0	1	1	0	17-05-87	08-07-19	160	53	20	0		1	0	0	0	0	0	0	0	0	0	0	0	0	Non-hispanic white	0																							0
111	0	1	0	0	28-12-93	03-11-19	160	80	31	0		1	0	0	0	0	0	0	0	0	1	1	0	0	Hispanic	3																							0
112	0	1	1	0	19-03-88	22-08-19	171	58	19	0		1	1	0	0	0	0	0	0	1	0	0	0	0	Non-hispanic white	0																							0
113	0	1	1	0	17-05-82	27-08-19	169	74	25	0		1	0	0	0	0	0	0	0	0	0	0	0	0	Hispanic	1																							0
114	0	1	0	0	08-11-89	13-01-20	153	61	26	0		1	0	0	0	0	0	0	0	0	0	0	0	0	Non-hispanic white	3																							0
115	0	1	1	0	07-02-87	24-08-19	161	45	17	0		1	0	0	0	0	0	0	0	0	0	0	0	0	Asian	2																							0
116	0	1	0	0	13-10-89	19-01-20	160	96	37	0		1	1	0	0	0	0	0	0	1	0	0	0	0	Non-hispanic white	1																							0
117	0	1	1	0	27-10-87	19-06-19	162	54	20	0		1	0	0	0	0	0	0	0	0	0	0	0	0	Non-hispanic white	1																							0
118	0	1	1	0	08-10-83	13-07-19	161	53	20	0		1	0	0	0	0	0	0	0	0	0	0	0	0	Asian	2																							0
119	0	1	1	0	05-03-85	12-02-20	160	92	35	0		1	1	0	0	0	0	0	0	1	0	0	0	0	Non-hispanic white	1																							0
120	0	1	1	0	01-12-84	15-08-19	173	70	23	0		1	0	0	0	0	0	0	0	0	0	0	0	0	Non-hispanic white	0																							0
121	0	1	1	0	26-06-82	07-07-19	160	59	23	0		1	0	0	0	0	0	0	0	0	0	0	0	0	Hispanic	1																							0
122	0	1	1	1	05-09-79	14-07-19	173	55	18	1	10	1	0	0	0	0	0	0	0	0	0	0	0	0	Non-hispanic white	1	19/2/20	0	36.3	0	1	0	0	0	0	0	0	0	1	0		0		0	0	0			0
123	0	1	1	0	11-11-83	28-07-19	160	50	19	0		1	0	0	0	0	0	0	0	0	0	0	0	0	Non-hispanic white	1																							0
124	0	1	1	0	13-11-80	22-06-19	172	85	28	0		1	1	1	0	1	0	0	0	0	1	0	1	0	Non-hispanic white	3																							0
125	0	1	1	0	20-10-01	29-06-19	155	61	25	0		1	0	0	0	0	0	0	0	0	0	0	0	0	Non-hispanic white	0																							0
126	0	1	1	0	15-06-79	30-07-19	160	54	21	0		1	1	0	0	0	0	0	0	1	1	0	1	0	Non-hispanic white	1																							0
127	0	1	1	0	15-06-79	30-07-19	160	49	19	0		1	0	0	0	0	0	0	0	0	1	0	1	0	Non-hispanic white	1																							0
128	0	1	1	0	13-05-94	18-07-19	164	97	36	0		1	1	0	0	0	0	0	0	1	0	0	0	0	Hispanic	0																							0
129	0	1	1	0	27-09-84	11-08-19	159	55	21	1	1	1	0	0	0	0	0	0	0	0	0	0	0	0	Non-hispanic white	0																							0
130	0	1	1	0	26-05-94	14-07-19	166	81	29	0		1	0	0	0	0	0	0	0	0	0	0	0	0	Non-hispanic white	1																							0
131	0	1	0	0	29-03-82	07-01-20	169	68	23	0		1	0	0	0	0	0	0	0	0	0	0	0	0	Non-hispanic white	1																							0
132	0	1	1	0	28-02-78	30-06-19	157	72	29	0		1	0	0	0	0	0	0	0	0	0	0	0	0	Non-hispanic white	3																							0
133	0	1	1	0	17-01-83	15-06-19	151	107	46	0		1	1	0	0	1	0	0	0	0	0	0	0	0	Non-hispanic white	3																							0
134	0	1	0	0	31-03-80	28-12-19	178	61	19	0		1	0	0	0	0	0	0	0	0	0	0	0	0	Non-hispanic white	0																							0
135	0	1	0	0	24-05-82	31-01-20	164	70	26	0		1	1	0	0	0	0	0	0	1	0	0	0	0	Non-hispanic white	3																						1	0
136	0	1	1	0	08-11-76	28-08-19	150	55	24	0		1	0	0	0	0	0	0	0	0	0	0	0	0	Non-hispanic white	0																							0
137	0	1	1	0	12-08-78	17-08-19	158	49	19	0		1	0	0	0	0	0	0	0	0	0	0	0	0	Non-hispanic white	0																							0
138	0	1	1	0	13-01-81	27-06-19	160	69	26	0		1	0	0	0	0	0	0	0	0	0	0	0	0	Non-hispanic white	0																							0
139	0	1	0	0	13-10-87	16-01-20	162	63	24	0		1	0	0	0	0	0	0	0	0	0	0	0	0	Non-hispanic white	1																							0
140	0	1	1	1	08-06-01	25-07-19	163	61	22	1	1	1	0	0	0	0	0	0	0	0	0	0	0	0	Non-hispanic white	0	24/3/20	0	37.4	1	1	0	0	0	0	0	1	0	0	0		0		0	0	0			0
141	0	1	1	0	24-09-84	13-07-19	170	69	23	0		1	1	0	0	1	0	0	0	0	0	0	0	0	Non-hispanic white	0																							0
142	0	1	1	0	03-09-86	21-08-19	161	63	24	0		1	0	0	0	0	0	0	0	0	0	0	0	0	Hispanic	1																							0
143	0	1	1	0	22-03-84	13-08-19	164	60	22	0		1	0	0	0	0	0	0	0	0	0	0	0	0	Non-hispanic white	1																							0
144	0	1	1	0	10-09-76	24-07-19	159	73	28	0		1	0	0	0	0	0	0	0	0	0	0	0	0	North-african	3																							0
145	0	1	1	0	19-12-82	28-08-19	156	60	24	0		2	0	0	0	0	0	0	0	0	0	0	0	0	Asian	0																							0
146	0	1	1	0	01-05-82	29-07-19	175	58	18	1	20	1	1	0	1	0	0	1	0	0	0	0	0	0	Non-hispanic white	0																							0
147	0	1	1	0	20-07-82	23-08-19	163	67	25	0		1	1	0	0	0	0	0	0	1	0	0	0	0	Non-hispanic white	1																							0
148	0	1	1	0	24-09-82	15-08-19	168	60	21	0		1	0	0	0	0	0	0	0	0	0	0	0	0	Non-hispanic white	1																							0
149	0	1	1	0	28-12-83	31-07-19	156	61	25	0		1	0	0	0	0	0	0	0	0	0	0	0	0	Non-hispanic white	0																							0
150	0	1	1	0	22-08-82	10-07-19	154	52	21	0		1	0	0	0	0	0	0	0	0	0	0	0	0	Non-hispanic white	0																							0
151	0	1	0	0	02-09-83	08-09-19	166	61.5	22	0		1	0	0	0	0	0	0	0	0	0	0	0	0	Non-hispanic white	0																							0
152	0	1	1	0	19-08-86	10-07-19	160	47	18	0		1	0	0	0	0	0	0	0	0	0	0	0	0	Non-hispanic white	0																							0
153	0	1	1	0	03-06-89	04-08-19	162	50	19	0		1	0	0	0	0	0	0	0	0	0	0	0	0	Hispanic	1																							0
154	0	1	0	0	12-12-91	30-08-19	150	57	25	0		1	0	0	0	0	0	0	0	0	0	0	0	0	Non-hispanic white	0																							0
155	0	1	0	0	16-02-05	08-01-20	157	61	24	0		1	0	0	0	0	0	0	0	0	0	0	0	0	Hispanic	0																							0
156	0	1	1	0	11-06-92	10-08-19	162	64	24	0		1	0	0	0	0	0	0	0	0	0	0	0	0	Non-hispanic white	1																							0
157	0	1	0	0	25-03-84	24-12-19	170	55	19	0		1	1	0	0	0	0	0	0	1	0	0	0	0	Hispanic	1																							0
158	0	1	1	0	26-03-95	23-06-19	153	63	26	0		1	0	0	0	0	0	0	0	0	0	0	0	0	Hispanic	2																							0
159	0	1	1	0	02-04-86	24-07-19	160	54	21	1	10	1	0	0	0	0	0	0	0	0	0	0	0	0	Non-hispanic white	0																							0
160	0	1	1	0	14-07-97	25-07-19	166	54	19	0		1	0	0	0	0	0	0	0	0	0	0	0	0	Hispanic	0																							0
161	0	1	1	0	22-03-94	27-06-19	172	79	26	0		1	0	0	0	0	0	0	0	0	0	0	0	0	Hispanic	0																							0
162	0	1	1	0	26-11-84	01-07-19	162	58	22	0		1	0	0	0	0	0	0	0	0	0	0	0	0	Non-hispanic white	0																							0
163	0	1	1	0	11-07-87	14-07-19	165	63	23	0		1	0	0	0	0	0	0	0	0	0	0	0	0	Hispanic	1																							0
164	0	1	1	0	29-01-89	23-07-19	160	66	25	1	6	1	0	0	0	0	0	0	0	0	0	0	0	0	Non-hispanic white	1																							0
165	0	1	1	0	04-04-90	14-08-19	165	69.7	25	0		1	0	0	0	0	0	0	0	0	1	0	0	1	North-african	0																							0
166	0	1	1	0	13-09-83	10-08-19	162	65	24	0		1	0	0	0	0	0	0	0	0	0	0	0	0	Asian	1																							0
167	0	1	1	0	01-01-94	17-07-19	165	68	24	0		1	0	0	0	0	0	0	0	0	0	0	0	0	Asian	0																							0
168	0	1	1	0	01-05-92	31-05-19	158	70	28	0		1	0	0	0	0	0	0	0	0	0	0	0	0	North-african	1																							0
169	0	1	1	0	18-05-84	17-08-19	150	51	22	0		1	0	0	0	0	0	0	0	0	0	0	0	0	Hispanic	1																							0
170	0	1	1	0	05-12-81	25-07-19	179	107	33	0		1	0	0	0	0	0	0	0	0	0	0	0	0	Non-hispanic white	0																							0
171	0	1	1	0	03-12-79	05-08-19	171	64	21	0		1	0	0	0	0	0	0	0	0	0	0	0	0	Hispanic	1																							0
172	0	1	0	0	27-04-98	09-09-19	163	54	20			1	0	0	0	0	0	0	0	0	0	0	0	0	Hispanic	0																							0
173	1			1	02-02-80	18-07-19	164	89	33	0		1	1	0	0	0	0	0	0	0	0	0	0	0	Hispanic	3	18/3/20	1	38.2	1	1	1	1	0	0	0	0	0	0	1	1	0		0	0	0	8		0
174	0	1	1	0	11-07-90	14-07-19	164	58	21	0		1	0	0	0	0	0	0	0	0	0	0	0	0	Hispanic	2																							0
175	0	1	1	0	21-01-92	30-07-19	150	66	29	0		1	1	0	0	0	0	0	0	1	1	0	1	0	Black	1																							0
176	0	1	1	0	13-10-98	25-07-19	161	87	33	0		1	0	0	0	0	0	0	0	0	0	0	0	0	Non-hispanic white	1																							0
177	0	1	0	0	02-06-81	30-12-19	168	63	22	0		1	1	0	0	1	0	0	0	0	0	0	0	0	Non-hispanic white	0																							0
178	0	1	1	0	12-11-95	25-06-19	150	61	27	0		1	0	0	0	0	0	0	0	0	0	0	0	0	Hispanic	1																							0
179	0	1	1	0	17-05-81	27-06-19	163	61	22	0		1	0	0	0	0	0	0	0	0	0	0	0	0	Hispanic	0																							0
180	0	1	1	0	04-05-91	12-08-19	165	65	23	0		1	0	0	0	0	0	0	0	0	0	0	0	0	Hispanic	0																							0
181	0	1	1	1	10-10-78	01-08-19	168	73	25	0		1	0	0	0	0	0	0	0	0	0	0	0	0	Non-hispanic white	0	20/2/20	0		0	0	0	0	0	0	1	0	0	0	0		0		0	0	0			0
182	0	1	0	0	05-06-84	28-01-20	165	83	30	0		1	0	0	0	0	0	0	0	0	0	0	0	0	Hispanic	2																							0
183	0	1	0	0	02-02-90	01-01-20	169	70	24	0		1	0	0	0	0	0	0	0	0	0	0	0	0	Hispanic	2																							0
184	0	1	1	0	21-10-84	23-08-19	162	75	28	0		1	0	0	0	0	0	0	0	0	0	0	0	0	Non-hispanic white	1																							0
185	0	1	1	0	22-11-83	13-08-19	160	72	28	0		1	0	0	0	0	0	0	0	0	0	0	0	0	North-african	2																							0
186	0	1	1	1	07-07-93	20-07-19	148	48	21	0		1	0	0	0	0	0	0	0	0	1	0	0	1	Hispanic	0	27/2/20	0	38.1	1	1	1	1	0	0	0	0	0	0	0		0		0	0	0	9	0	0
187	0	1	0	0	08-05-93	25-11-19	165	63	23	0		1	0	0	0	0	0	0	0	0	0	0	0	0	Hispanic	1																							0
188	0	1	1	0	12-08-78	13-08-19	172	53	17	0		1	1	0	0	0	0	0	0	1	0	0	0	0	Non-hispanic white	1																							0
189	0	1	1	0	23-05-80	14-07-19	149	49	22	0		1	1	0	0	1	0	0	0	0	0	0	0	0	Non-hispanic white	1																							0
190	0	1	1	0	08-10-80	02-09-19	160	69	26	0		1	1	0	0	0	0	0	0	1	0	0	0	0	Hispanic	1																							0
191	0	1	1	0	06-08-85	03-08-19	155	70	29	0		1	0	0	0	0	0	0	0	0	0	0	0	0	Hispanic	1																							0
192	0	1	1	0	11-01-95	06-07-19	158	57	22	0		1	0	0	0	0	0	0	0	0	0	0	0	0	Non-hispanic white	1																							0
193	0	1	1	0	23-03-76	12-08-19	168	64.5	22	0		1	0	0	0	0	0	0	0	0	0	0	0	0	Hispanic	0																							0
194	0	1	1	0	26-07-84	11-07-19	161	63	24	0		1	0	0	0	0	0	0	0	0	0	0	0	0	Non-hispanic white	1																							0
195	0	1	1	0	20-09-87	10-08-19	160	90	35	0		1	0	0	0	0	0	0	0	0	0	0	0	0	Black	1																							0
196	0	1	1	0	28-03-86	15-07-19	157	51.7	20	0		1	0	0	0	0	0	0	0	0	0	0	0	0	Non-hispanic white	1																							0
197	0	2	0	0	09-05-81	26-01-20	170	80	27	0		1	0	0	0	0	0	0	0	0	0	0	0	0	Non-hispanic white	2		0											0	0		0		0	0	0			0
198	0	1	1	0	10-01-85	08-08-19	164	50	18	0		1	0	0	0	0	0	0	0	0	0	0	0	0	Hispanic	1																							0
199	0	1	1	0	23-11-84	12-01-20				0		1	0	0	0	0	0	0	0	0	0	0	0	0	Hispanic	0																							1
200	0	3	1	1	12-06-91	27-07-19	175	104	33	0		1	0	0	0	0	0	0	0	0	0	0	0	0	Non-hispanic white	1	14/3/20	0		0	1	1	1	1	0	0	0	0	0	0		0		0	0	0			0
201	0	1	1	0	01-07-83	24-07-19	160	56	21	0		1	1	0	0	1	0	0	0	0	0	0	0	0	Non-hispanic white	1																							0
202	0	1	1	0	03-11-86	06-08-19	169	67	23	0		1	0	0	0	0	0	0	0	0	0	0	0	0	Non-hispanic white	1																							0
203	0	1	1	0	22-06-81	30-06-19	169	59	20	0		1	0	0	0	0	0	0	0	0	0	0	0	0	Hispanic	1																							0
204	0	2	1	0	03-06-01	17-07-19	167	70	25	0		1	0	0	0	0	0	0	0	0	0	0	0	0	Non-hispanic white	0		1											0	0		0		0	0	0		0	0
205	0	1	0	0	16-12-83	23-12-19	168	87	30	0		1	0	0	0	0	0	0	0	0	0	0	0	0	Non-hispanic white	1																							0
206	0	3	1	1	28-09-89	06-08-19	158	74	29	0		1	1	0	1	1	0	0	0	0	0	0	0	0	Non-hispanic white	3	18/2/20	0	38.0	1	0	1	0	0	0	0	0	0	0	0		0		0	0	0			0
207	0	1	1	0	23-06-92	22-07-19	162	61	23	0		1	0	0	0	0	0	0	0	0	0	0	0	0	Non-hispanic white	0																							0
208	0	1	1	0	26-09-95	04-08-19	151	55	24	0		1	0	0	0	0	0	0	0	0	0	0	0	0	Asian	2																							0
209	0	1	1	0	10-07-90	06-09-19	164	69	25			1	0	0	0	0	0	0	0	0	0	0	0	0	North-african	1																							0
210	0	1	1	0	23-09-89	20-07-19	158	57	22	0		1	0	0	0	0	0	0	0	0	0	0	0	0	Hispanic	1																							0
211	0	1	1	0	01-06-83	16-08-19	158	56	22	0		1	0	0	0	0	0	0	0	0	0	0	0	0	Hispanic	0																							0
212	0	1	1	0	16-08-97	01-08-19	167	52	18	0		1	0	0	0	0	0	0	0	0	0	0	0	0	North-african	1																							0
213	0	3	0	1	08-10-99	15-01-20	160	76	29	0		1	0	0	0	0	0	0	0	0	0	0	0	0	Non-hispanic white	1	1/3/20	0	40.0	1	1	0	0	0	0	1	0	0	0	0		0		0	0	0			0
214	0	1	0	0	08-05-94	07-02-20	165	85	31	0		1	0	0	0	0	0	0	0	0	0	0	0	0	North-african	3																							0
215	0	3	1	1	27-01-91	03-09-19	160	72	28	0		1	0	0	0	0	0	0	0	0	0	0	0	0	Hispanic	1	7/4/20	0		0	0	0	0	1	0	0	0	0	0	0		0		0	0	0			0
216	0	1	1	0	01-01-96	04-08-19	165	65	23	0		1	0	0	0	0	0	0	0	0	0	0	0	0	North-african	1																							0
217	0	1	0	0	12-06-89	29-01-20	157	54	21	0		1	0	0	0	0	0	0	0	0	0	0	0	0	Non-hispanic white	0																							0
218	0	1	1	0	17-04-86	14-08-19	158	50	20	0		1	0	0	0	0	0	0	0	0	1	1	0	0	Non-hispanic white	1																							0
219	0	3	1	1	30-03-00	20-08-19	163	45	16	1	1	1	0	0	0	0	0	0	0	0	0	0	0	0	Hispanic	0	17/2/20	0	38.6	1	1	1	0	0	0	0	0	0	0	0		0		0	0	0			0
220	0	1	1	0	22-04-82	17-08-19	156	84	34	0		1	0	0	0	0	0	0	0	0	0	0	0	0	Non-hispanic white	0																							0
221	0	3	0	1	07-11-80	19-01-20	163	58	21	0		1	0	0	0	0	0	0	0	0	0	0	0	0	Hispanic	1	11/2/20	1		0	0	0	0	0	0	0	1	0	0	0		0		0	0	0			0
222	0	4	1	1	20-02-92	02-08-19	158	65	26	0		1	0	0	0	0	0	0	0	0	0	0	0	0	Non-hispanic white	1	13/3/20	1	38.3	1	1	1	1	0	0	1	0	0	1	1	1	0		0	0	0	8		0
223	0	2	1	0	26-06-87	15-08-19	160	74	28	0		1	0	0	0	0	0	0	0	0	0	0	0	0	Non-hispanic white	2		0											0	0		0		0	0	0		0	0
224	0	4	0	1	24-10-79	08-10-19	165	48	17	0		1	1	0	0	0	0	0	0	1	0	0	0	0	Hispanic	1	25/3/20	0		0	1	0	1	1	0	0	0	0	1	1	1	0		0	0	0	5		0
225	0	3	1	1	03-08-82	09-08-19	160	69	26	0		1	0	0	0	0	0	0	0	0	0	0	0	0	Asian	3	2/2/20	0		0	1	1	1	0	0	0	0	0	0	0		0		0	0	0			0
226	0	4	1	1	02-04-86	18-08-19	170	58	20	0		2	0	0	0	0	0	0	0	0	0	0	0	0	Hispanic	0	19/3/20	1	37.6	1	1	0	1	1	0	0	1	0	0	0		0		0	0	0			0
227	0	2	1	0	30-09-88	02-08-19	165	63	23	0		1	0	0	0	0	0	0	0	0	0	0	0	0	Non-hispanic white	1													0	0		0			0	0		0	0
228	0	3	1	1	03-10-97	27-08-19	163	67	25	1	4	1	0	0	0	0	0	0	0	0	0	0	0	0	Hispanic	1	23/3/20	1	37.5	1	0	0	1	1	0	0	0	0	0	0		0		0	0	0			0
229	0	3	0	1	02-12-96	12-02-20	178	110	34	0		1	0	0	0	0	0	0	0	0	0	0	0	0	Non-hispanic white	1	7/3/20	1	38.4	1	1	1	1	1	1	0	1	0	0	0		0		0	0	0			0
230	0	1	1	0	25-11-94	18-08-19	168	72	25	0		1	0	0	0	0	0	0	0	0	0	0	0	0	Hispanic	1																							0
231	0	1	0	0	09-07-85	05-01-20	172	63	21	0		1	1	0	1	0	0	0	0	1	0	0	0	0	Non-hispanic white	1																							0
232	0	1	1	0	21-05-79	10-07-19	160	74	28	0		1	0	0	0	0	0	0	0	0	0	0	0	0	Hispanic	1																							0
233	0	1	1	0	14-09-84	25-08-19	165	78	28	0		1	0	0	0	0	0	0	0	0	0	0	0	0	North-african	1																							0
234	0	1	1	0	27-10-90	24-07-19	156	48	19	0		1	0	0	0	0	0	0	0	0	0	0	0	0	Non-hispanic white	0																							0
235	0	1	1	0	18-08-87	05-08-19	157	62.5	25	0		1	1	1	0	0	0	1	0	0	0	0	0	0	Non-hispanic white	1																							0
236	0	1	1	0	23-02-83	12-08-19	161	59	22	0		1	0	0	0	0	0	0	0	0	1	0	1	0	Non-hispanic white	0																							0
237	0	1	1	0	27-02-89	07-07-19	155	70	29	0		1	1	1	0	0	0	0	0	0	0	0	0	0	Non-hispanic white	2																							0
238	0	1	1	0	04-05-81	01-09-19	160	50	19	0		1	1	0	0	0	0	0	0	1	0	0	0	0	Non-hispanic white	1																							0
239	0	1	1	0	02-04-85	16-08-19	169	56	19	0		1	0	0	0	0	0	0	0	0	0	0	0	0	Non-hispanic white	1																							0
240	0	1	1	0	13-05-86	29-07-19	162	63.5	24	0		1	0	0	0	0	0	0	0	0	0	0	0	0	Non-hispanic white	1																							0
241	0	1	0	0	17-07-94	25-08-19	168	98	34	0		1	0	0	0	0	0	0	0	0	0	0	0	0	Non-hispanic white	2																							0
242	0	1	1	0	03-01-79	27-06-19	167	61	21	0		1	0	0	0	0	0	0	0	0	1	0	0	1	Non-hispanic white	0																							0
243	0	1	1	0	09-03-88	26-08-19	169	67.8	23	0		1	0	0	0	0	0	0	0	0	0	0	0	0	Non-hispanic white	1																							0
244	0	1	0	0	27-09-91	27-10-19	168	82	29	0		1	0	0	0	0	0	0	0	0	0	0	0	0	Hispanic	0																							0
245	0	1	1	0	19-04-82	02-07-19	160	54	21	0		1	0	0	0	0	0	0	0	0	0	0	0	0	Non-hispanic white	0																							0
246	0	1	1	0	03-01-92	25-08-19	165	55	20	0		1	0	0	0	0	0	0	0	0	0	0	0	0	Non-hispanic white	1																							0
247	0	1	1	0	09-09-94	28-08-19	150	51	22	0		1	0	0	0	0	0	0	0	0	0	0	0	0	Hispanic	0																							0
248	0	1	1	0	27-09-84	20-07-19	162	85	32	0		1	0	0	0	0	0	0	0	0	0	0	0	0	Hispanic	1																							0
249	0	1	0	0	30-06-86	27-10-19	165	60	22	0		1	0	0	0	0	0	0	0	0	0	0	0	0	Hispanic	1																							0
250	0	1	1	0	15-10-88	06-08-19	162	62	23	0		1	0	0	0	0	0	0	0	0	0	0	0	0	Hispanic	0																							0
251	0	1	1	0	24-09-97	02-08-19	155	44	18	0		1	0	0	0	0	0	0	0	0	0	0	0	0	Hispanic	1																							0
252	0	1	0	0	26-12-84	05-01-20	165	62	22	0		1	0	0	0	0	0	0	0	0	0	0	0	0	Non-hispanic white	1																							0
253	0	1	1	0	10-10-97	12-08-19	156	60	24	0		1	0	0	0	0	0	0	0	0	1	1	0	0	Hispanic	1																							0
254	0	1	1	0	06-03-82	23-08-19	168	53	18	0		1	0	0	0	0	0	0	0	0	0	0	0	0	Hispanic	1																							0
255	0	1	1	0	22-03-88	05-07-19	158	70	28	0		1	0	0	0	0	0	0	0	0	0	0	0	0	Hispanic	2																							0
256	0	1	1	0	16-01-85	25-07-19	180	62	19	0		1	0	0	0	0	0	0	0	0	0	0	0	0	Non-hispanic white	1																							0
257	0	1	0	0	24-04-83	10-01-20	160	64	25	0		1	1	0	1	0	0	0	0	0	0	0	0	0	Non-hispanic white	0																							0
258	0	1	1	0	21-11-86	15-08-19	175	90	29	0		1	0	0	0	0	0	0	0	0	0	0	0	0	Black	1																							0
259	0	1	1	0	28-06-79	01-09-19	181	69	21	0		1	0	0	0	0	0	0	0	0	0	0	0	0	Non-hispanic white	0																							0
260	0	1	1	0	30-09-93	23-07-19	170	68	23	0		1	0	0	0	0	0	0	0	0	0	0	0	0	Non-hispanic white	1																							0
261	0	1	0	0	14-12-91	15-01-20	162	52	19	0		1	0	0	0	0	0	0	0	0	0	0	0	0	Non-hispanic white	0																							0
262	0	1	0	0	03-02-98	14-11-19	164	87	32	0		1	0	0	0	0	0	0	0	0	0	0	0	0	Hispanic	0																							0
263	0	1	1	0	18-05-97	06-08-19	160	99	38	0		1	0	0	0	0	0	0	0	0	0	0	0	0	Non-hispanic white	0																							0
264	0	1	1	0	30-10-86	30-08-19	163	85	31	0		1	0	0	0	0	0	0	0	0	0	0	0	0	Non-hispanic white	1																							0
265	0	1	0	0	11-04-95	02-02-20	159	75	29	0		1	0	0	0	0	0	0	0	0	0	0	0	0	Non-hispanic white	2																							0
266	0	1	1	0	18-04-91	17-08-19	164	53	19	0		1	0	0	0	0	0	0	0	0	0	0	0	0	Non-hispanic white	0																							0
267	0	1	1	0	01-03-98	06-08-19	160	67	26	0		1	0	0	0	0	0	0	0	0	1	0	0	1	Non-hispanic white	0																							0
268	0	1	1	0	11-11-80	03-09-19	160	76	29	0		1	0	0	0	0	0	0	0	0	0	0	0	0	Hispanic	1																							0
269	0	1	1	0	28-07-85	25-08-19	153	55	23	0		1	0	0	0	0	0	0	0	0	0	0	0	0	Hispanic	0																							0
270	0	1	1	0	22-03-86	23-08-19	160	48	18	0		1	0	0	0	0	0	0	0	0	0	0	0	0	Non-hispanic white	0																							0
271	0	1	1	0	23-09-95	25-08-19	155	60	24	0		1	0	0	0	0	0	0	0	0	0	0	0	0	Hispanic	1																							0
272	0	1	1	0	29-05-83	13-08-19	162	59	22	0		1	0	0	0	0	0	0	0	0	1	0	0	1	Non-hispanic white	1																							0
273	0	1	1	0	10-06-93	30-08-19	171	67	22	0		1	0	0	0	0	0	0	0	0	0	0	0	0	Hispanic	0																							0
274	0	1	0	0	04-06-80	10-01-20	169	55	19	0		1	0	0	0	0	0	0	0	0	0	0	0	0	Non-hispanic white	1																							0
275	0	1	1	0	18-09-89	06-07-19	173	88	29	0		1	0	0	0	0	0	0	0	0	0	0	0	0	North-african	1																							0
276	0	1	1	0	31-10-81	20-06-19				0		1	0	0	0	0	0	0	0	0	0	0	0	0	Hispanic	0																							0
277	0	1	1	0	04-03-03	16-08-19	161	59	22	0		1	0	0	0	0	0	0	0	0	1	0	0	1	Non-hispanic white	0																							0
278	0	1	1	0	06-03-96	26-08-19	154	51	21	0		1	0	0	0	0	0	0	0	0	0	0	0	0	Non-hispanic white	2																							0
279	0	1	1	0	05-10-93	25-06-19	164	70	26	0		1	0	0	0	0	0	0	0	0	0	0	0	0	Asian	0																							0
280	0	1	1	0	30-05-84	08-08-19	167	58	20	0		1	0	0	0	0	0	0	0	0	0	0	0	0	Non-hispanic white	0																							0
281	0	1	0	0	29-09-98	31-08-19	165	62	22	0		1	0	0	0	0	0	0	0	0	0	0	0	0	Non-hispanic white	1																							0
282	0	1	1	0	06-02-95	15-07-19	155	55	22	0		1	0	0	0	0	0	0	0	0	0	0	0	0	Hispanic	1																							0
283	0	1	0	0	21-02-89	25-08-19	168	91	32	0		1	0	0	0	0	0	0	0	0	0	0	0	0	Non-hispanic white	0																							0
284	0	1	1	0	16-04-82	09-07-19	171	69	23	0		1	0	0	0	0	0	0	0	0	0	0	0	0	Non-hispanic white	0																							0
285	0	1	1	0	16-11-87	15-07-19	156	65	26	0		1	0	0	0	0	0	0	0	0	0	0	0	0	Hispanic	3																							0
286	0	1	1	0	12-04-93	26-08-19	169	71	24	0		1	0	0	0	0	0	0	0	0	0	0	0	0	Non-hispanic white	0																							0
287	0	1	0	0	29-06-89	16-07-19	164	53	19	0		1	0	0	0	0	0	0	0	0	0	0	0	0	Non-hispanic white	0																							0
288	0	2	1	0	23-06-90	12-08-19	169	68	23	1	4	1	0	0	0	0	0	0	0	0	0	0	0	0	Hispanic	1	20/1/20	1	36.8	0	1	1	1	0	0	0	1	0	0	0		0		0	0	0		0	0
289	0	2	1	0	13-12-85	13-08-19	170	60	20	0		1	1	0	0	0	0	0	0	1	0	0	0	0	Hispanic	1	20/1/20	1	37.5	1	1	1	1	0	0	0	0	0	0	0		0		0	0	0		0	0
290	0	1	1	0	22-06-84	29-06-19	162	56	21	0		1	0	0	0	0	0	0	0	0	0	0	0	0	Non-hispanic white	1																							0
291	0	1	1	0	18-06-84	20-08-19	158	60	24	0		3	0	0	0	0	0	0	0	0	0	0	0	0	Non-hispanic white	0																							0
292	0	3	1	1	11-03-89	12-08-19	168	69	24	0		1	0	0	0	0	0	0	0	0	0	0	0	0	Non-hispanic white	1	1/4/20	0		0	0	0	1	1	0	0	0	0	0	0		0		0	0	0			0
293	0	1	1	0	01-06-84	13-07-19	160			0		1	0	0	0	0	0	0	0	0	0	0	0	0	Non-hispanic white	0																							0
294	0	2	0	0	09-04-88	20-01-20	153	63	26	0		1	1	0	0	0	0	0	0	1	0	0	0	0	Hispanic	0													0	0		0		0	0	0			0
295	0	1	1	0	12-08-84	11-07-19	165	58	21	0		1	0	0	0	0	0	0	0	0	1	0	0	1	Non-hispanic white	0																							0
296	0	3	1	1	08-01-89	23-08-19	160	70	27	0		1	0	0	0	0	0	0	0	0	1	0	1	0	Non-hispanic white	2	17/3/20	0		0	1	0	0	1	0	0	0	0	0	0		0		0	0	0			0
297	0	1	1	0	01-01-85	24-08-19	160	75	29	0		1	1	0	0	1	0	0	0	0	0	0	0	0	Non-hispanic white	0																							0
298	0	3	1	1	14-11-84	10-08-19	152	59	25	0		2	1	0	0	0	0	0	0	1	0	0	0	0	Hispanic	0	28/3/20	1	38.2	1	0	0	1	0	0	0	0	0	0	0		0		0	0	0			0
299	0	1	1	0	13-02-85	06-08-19	175	109	35	0		1	1	0	0	1	0	0	0	0	0	0	0	0	Non-hispanic white	0																							0
300	0	1	1	0	28-10-84	25-07-19	165	56	20	0		1	0	0	0	0	0	0	0	0	0	0	0	0	Non-hispanic white	0																							0
301	0	1	1	0	23-01-86	15-08-19	167	50	17	0		1	0	0	0	0	0	0	0	0	0	0	0	0	Non-hispanic white	0																							0
302	0	1	1	0	02-06-85	28-08-19	171	73	24	0		1	1	0	0	1	0	0	0	0	0	0	0	0	Non-hispanic white	0																							0
303	0	1	1	0	10-07-86	06-08-19	171	89	30	0		1	1	0	0	0	0	0	0	1	0	0	0	0	Non-hispanic white	1																							0
304	0	1	1	0	30-06-86	29-07-19	171	114	38	0		1	1	0	0	1	0	0	0	1	0	0	0	0	Non-hispanic white	1																							0
305	0	1	0	0	05-07-86	14-01-20	169	82	28	0		1	0	0	0	0	0	0	0	0	0	0	0	0	Non-hispanic white	0																							0
306	0	1	1	0	31-12-86	12-07-19	165	62	22	1	6	1	1	0	0	0	0	1	0	0	0	0	0	0	Non-hispanic white	1																							0
307	0	1	1	0	07-03-79	24-07-19	155	55	22	0		1	0	0	0	0	0	0	0	0	1	0	1	0	Non-hispanic white	0																							0
308	0	1	0	0	01-09-86	26-12-19	176	84	27	0		1	1	0	0	0	0	1	0	0	0	0	0	0	Non-hispanic white	1																							0
309	0	3	1	1	05-04-87	10-08-19	150	49	21	0		1	0	0	0	0	0	0	0	0	0	0	0	0	Non-hispanic white	1	5/3/20	1		0	1	1	1	0	0	0	0	0	0	0		0		0	0	0			0
310	0	1	1	0	01-01-89	10-07-19	171	88	30	1	3	1	1	0	0	0	0	0	0	1	1	0	0	1	Non-hispanic white	0																							0
311	0	2	1	0	12-09-91	08-08-19	167	62	22	0		1	0	0	0	0	0	0	0	0	0	0	0	0	Hispanic	0		0											0	0		0		0	0	0		0	0
312	0	1	1	0	26-01-86	15-08-19	160	53	20	0		1	0	0	0	0	0	0	0	0	0	0	0	0	Non-hispanic white	0																							0
313	0	4	1	1	20-11-97	14-08-19	151	69	30	0		1	0	0	0	0	0	0	0	0	0	0	0	0	Hispanic	1	22/3/20	1	37.9	1	1	1	1	1	0	1	1	0	0	0		0		0	0	0			0
314	0	1	0	0	08-12-86	30-01-20	163	62	23	0		1	0	0	0	0	0	0	0	0	0	0	0	0	Non-hispanic white	1																							0
315	0	1	0	0	08-07-83	02-01-20	165	76	27	0		1	0	0	0	0	0	0	0	0	0	0	0	0	Non-hispanic white	0																							0
316	0	1	1	0	31-03-90	16-08-19	173	96	32	0		1	1	0	0	1	0	0	0	0	0	0	0	0	Non-hispanic white	2																							0
317	0	2	0	0	08-09-85	14-01-20	159	41	16	0		1	0	0	0	0	0	0	0	0	0	0	0	0	Hispanic	1				0	0	0	0	0	0	0	0	0	0	0		0		0	0	0			0
318	0	1	1	0	21-06-90	06-08-19	170	70	24	0		1	0	0	0	0	0	0	0	0	0	0	0	0	Non-hispanic white	0																							0
319	0	3	1	1	21-02-82	09-08-19	160	85	33	1	5	1	0	0	0	0	0	0	0	0	0	0	0	0	Hispanic	0	13/3/20	0		0	0	1	0	0	0	0	0	0	0	0		0		0	0	0			0
320	0	2	1	0	17-01-84	29-08-19	152	58	25	0		1	0	0	0	0	0	0	0	0	0	0	0	0	Hispanic	2	28/1/20	0	38.3	1	1					0			0	0		0		0	0	0		0	0
321	0	1	0	0	10-04-90	29-08-19	169	67	23	0		1	0	0	0	0	0	0	0	0	0	0	0	0	Non-hispanic white	0																							0
322	0	1	1	0	17-01-89	25-07-19	158	45	18	0		1	0	0	0	0	0	0	0	0	0	0	0	0	Non-hispanic white	0																							0
323	0	3	1	1	17-02-94	14-08-19	156	57	23	0		1	0	0	0	0	0	0	0	0	0	0	0	0	Non-hispanic white	0	10/3/20	1	38.5	1	1	0	1	0	0	0	0	1	0	0		0		0	0	0			0
324	0	3	0	1	19-11-98	25-01-20	157	80	32	0		1	0	0	0	0	0	0	0	0	0	0	0	0	Non-hispanic white	2	6/4/20	1	37.2	0	1	0	1	0	0	0	0	1	0	0		0		0	0	0			0
325	0	1	1	0	15-01-86	06-08-19	157	58	23	0		1	1	0	0	1	0	0	0	0	0	0	0	0	Non-hispanic white	1																							0
326	0	1	1	0	21-11-90	27-07-19	157	55	22	1	4	1	0	0	0	0	0	0	0	0	0	0	0	0	Non-hispanic white	0																							0
327	0	2	0	0	14-11-93	05-02-20	150	53	23	0		1	0	0	0	0	0	0	0	0	0	0	0	0	Non-hispanic white	1													0	0		0		0	0	0			0
328	0	1	1	1	29-11-90	09-08-19	162	59	22	0		1	0	0	0	0	0	0	0	0	0	0	0	0	Non-hispanic white	0	27/3/20	1		0	1	0	0	0	0	0	0	0	0	1	0	0		0	0	0			0
329	0	4	1	1	23-06-90	10-09-19	167	75	26	0		1	0	0	0	0	0	0	0	0	0	0	0	0	Non-hispanic white	2	17/3/20		38.0	1	1	1	1	0	0	1	1	0	1	1	1	1	1	0	0	1	11		0
330	0	1	1	0	21-04-90	12-07-19	162	52	19	0		1	0	0	0	0	0	0	0	0	0	0	0	0	Non-hispanic white	0																							0
331	0	1	1	0	12-12-90	26-07-19	168	67	23	0		1	0	0	0	0	0	0	0	0	0	0	0	0	Non-hispanic white	0																							0
332	0	2	1	0	21-12-95	27-08-19	156	61	25	0		1	1	1	0	0	0	0	0	1	1	0	0	1	Non-hispanic white	0		1		0	0	0	0	0	0	0	0	0	0	0		0		0	0	0		0	0
333	0	3	0	1	20-10-88	29-08-19	162	64	24	0		1	0	0	0	0	0	0	0	0	0	0	0	0	Non-hispanic white	1	13/3/20	1		0	1	1	0	1	0	0	0	0	0	0		0		0	0	0			0
334	0	1	1	0	09-02-87	18-08-19	164	54	20	0		1	1	0	0	0	0	0	0	1	0	0	0	0	Non-hispanic white	1																							0
335	0	3	1	1	17-02-95	07-08-19	165	57	20	0		1	0	0	0	0	0	0	0	0	0	0	0	0	Asian	0	18/3/20		38.4	1	1	1	0	0	0	0	0	0	1	1	1	0		0	0	0	2		0
336	0	3	1	1	10-01-90	10-08-19	162	50.5	19	0		1	0	0	0	0	0	0	0	0	0	0	0	0	Hispanic	0	24/3/20	1	37.5	1	1	1	1	0	0	1	0	1	1	1	1	0		0	0	0			0
337	0	2	1	0	24-08-95	23-09-19	160	75	29	0		1	0	0	0	0	0	0	0	0	0	0	0	0	Non-hispanic white	2		0											0	0		0		0	0	0		0	0
338	0	4	1	1	18-11-01	19-08-19	154	76	32	0		1	0	0	0	0	0	0	0	0	0	0	0	0	Non-hispanic white	0	22/3/20	0	37.5	1	1	1	1	0	0	1	1	0	1	1	1	0		0	0	0	7		0
339	0	4	1	1	30-01-84	17-08-19	172	72	24	0		1	0	0	0	0	0	0	0	0	0	0	0	0	Non-hispanic white	0	16/3/20	1	38.2	1	1	1	0	0	0	0	0	0	0	1	0	0		0	0	0	1		0
340	0	3	0	1	02-09-84	18-01-20	163	63	23	0		1	1	0	0	1	0	0	0	1	0	0	0	0	Non-hispanic white	0	25/3/20	1		0	0	0	0	1	0	0	0	0	0	0		0		0	0	0			0
341	0	4	0	1	25-06-00	27-09-19	162	70	26	0		1	0	0	0	0	0	0	0	0	0	0	0	0	Non-hispanic white	0	31/3/20		37.1	0	1	1	0	0	0	0	0	0	1	1	1	0		0	0	0			0
342	0	3	0	1	01-06-94	03-12-19	155	45.5	18	0		1	0	0	0	0	0	0	0	0	0	0	0	0	Non-hispanic white	0	20/3/20	1	36.2	0	1	1	1	0	0	1	0	0	0	1	1	0		0	0	0			0
343	0	3	0	1	29-05-98	29-12-19	165	72	26	0		1	1	0	0	0	0	0	1	1	0	0	0	0	Non-hispanic white	0	10/4/20	0	38.0	1	0	0	0	1	0	0	0	0	0	0		0		0	0	0			0
344	0	1	0	0	06-09-83	25-12-19	160	51	19	0		2	1	0	0	1	0	0	0	1	0	0	0	0	Hispanic	0													0	0		0		0	0	0			0
345	0	1	1	0	12-08-86	23-08-19	175	64.4	21	0		1	0	0	0	0	0	0	0	0	0	0	0	0	Hispanic	3		0											0	0		0		0	0	0			0
346	0	1	1	1	13-06-93	15-07-19	173	88	29	0		1	0	0	0	0	0	0	0	0	0	0	0	0	Hispanic	2	6/3/20		38.5	1	1	1	1	0	0	0	1	0	0	0		0		0	0	0			0
347	0	1	0	0	22-08-79	09-01-20	160	60	23	0		1	0	0	0	0	0	0	0	0	0	0	0	0	Hispanic	0																							0
348	0	1	1	0	13-11-84	11-08-19	160	50	19	0		1	0	0	0	0	0	0	0	0	0	0	0	0	Hispanic	0		0											0	0		0		0	0	0			0
349	1			1	04-08-86	19-01-20	158	60	24	0		1	1	0	0	0	0	0	0	0	0	0	0	0	Hispanic	1	7/4/20			1	1	1	0	1	0	0	0	0	0					0	0	0			0
350	0	1	1	0	16-03-84	26-08-19	168	77	27	0		1	0	0	0	0	0	0	0	0	0	0	0	0	Hispanic	1		0											0	0		0		0	0	0			0
351	0	1	1	0	21-01-89	15-07-19	149	69	31	0		1	0	0	0	0	0	0	0	0	0	0	0	0	Hispanic	2													0	0		0		0	0	0			0
352	0	1	1	1	16-05-92	04-07-19	155	55	22	1	10	1	0	0	0	0	0	0	0	0	0	0	0	0	Hispanic	3	6/3/20	0		0	1	0	0	0	0	0	0	0	0	0		0		0	0	0			0
353	0	1	1	0	16-06-95	26-06-19	174	65	21	0		1	0	0	0	0	0	0	0	0	0	0	0	0	Non-hispanic white	1																							0
354	0	1	1	1	16-08-86	07-07-19	158	55	22	0		1	0	0	0	0	0	0	0	0	0	0	0	0	Hispanic	0	16/3/20	1		0	0	0	0	0	1	0	1		0	0		0		0	0	0			0
356	0	1	1	1	24-12-99	29-08-19	159	54	21	0		1	0	0	0	0	0	0	0	0	0	0	0	0	Hispanic	1	5/2/20	0	38.5	1	1	1	0	0	0	0	1	1	0	0		0		0	0	0			0
357	0	1	1	0	29-06-85	21-07-19	159	50	19	0		1	0	0	0	0	0	0	0	0	0	0	0	0	Non-hispanic white	0																							0
358	0	1	0	0	09-06-81	01-01-20	181	65	19	0		2	1	0	0	0	0	0	1	1	0	0	0	0	Non-hispanic white	0		0											0	0		0		0	0	0			0
359	0	1	1	0	09-10-82	21-07-19	167	70	25	0		1	0	0	0	0	0	0	0	0	0	0	0	0	Hispanic	1																							0
360	0	1	0	0	13-01-91	07-01-20	165	115	42	0		1	1	1	0	0	0	0	0	1	1	1	0	0	Hispanic	1		0											0	0		0		0	0	0			0
361	0	1	1	0	03-03-87	13-08-19	172	85	28	0		1	0	0	0	0	0	0	0	0	0	0	0	0	Non-hispanic white	1																							0
362	0	1	1	0	28-05-87	30-08-19	151	81	35	0		1	1	0	0	1	0	0	0	1	0	0	0	0	Non-hispanic white	1																							0
363	0	1	1	0	25-05-89	27-08-19	162	52	19	0		1	0	0	0	0	0	0	0	0	0	0	0	0	Non-hispanic white	1																							0
364	0	1	0	0	17-04-84	27-01-20	163	71	26	0		1	1	0	1	0	0	0	0	0	0	0	0	0	Non-hispanic white	0																							0
365	0	1	1	0	16-11-86	14-07-19	157	58	23	0		1	0	0	0	0	0	0	0	0	0	0	0	0	Hispanic	1																							0
366	0	1	1	0	31-07-92	31-07-19	164	56	20	0		1	0	0	0	0	0	0	0	0	0	0	0	0	Asian	0																							0
367	0	1	1	0	08-09-88	25-06-19	158	54	21	0		1	0	0	0	0	0	0	0	0	0	0	0	0	Hispanic	3																							0
368	0	1	1	0	09-09-94	22-12-19	162	84	32	0		1	1	0	0	0	0	0	1	1	1	0	0	0	Non-hispanic white	0																							0
369	0	1	1	0	31-10-82	27-07-19	154	50	21	0		1	0	0	0	0	0	0	0	0	0	0	0	0	Hispanic	0																							0
370	0	1	1	0	09-03-85	11-07-19	158	60	24	0		1	1	0	0	0	0	0	0	1	0	0	0	0	Non-hispanic white	0																							0
371	0	1	1	0	19-11-78	26-08-19	149	57	25	0		1	0	0	0	0	0	0	0	0	0	0	0	0	Hispanic	2																							0
372	0	1	1	0	21-08-01	12-07-19				0		1	0	0	0	0	0	0	0	0	1	0	1	0	Non-hispanic white	1																							0
373	0	1	1	0	08-10-79	17-06-19	154	70	29	0		1	0	0	0	0	0	0	0	0	0	0	0	0	North-african	2													0	0		0		0	0	0			0
374	0	1	1	0	28-05-79	17-07-19	160	67	26	0		1	0	0	0	0	0	0	0	0	0	0	0	0	Non-hispanic white	1													0	0		0		0	0	0			0
375	0	1	1	0	29-07-84	11-07-19	166	55	19	0		1	0	0	0	0	0	0	0	0	0	0	0	0	Hispanic	1													0	0		0		0	0	1			0
376	0	1	1	0	08-10-92	29-07-19	165	74	27	0		1	0	0	0	0	0	0	0	0	0	0	0	0	Hispanic	3													0	0		0		0	0	0			0
377	0	1	1	0	10-08-83	28-08-19	160	46	17	0		1	0	0	0	0	0	0	0	0	1	0	1	0	Non-hispanic white	2													0	0		0		0	0	0			0
378	0	1	1	0	10-06-80	26-08-19	165	96	35	0		1	0	0	0	0	0	0	0	0	0	0	0	0	Hispanic	1													0	0		0		0	0	0			0
379	0	1	1	0	10-03-92	29-08-19	158	78	31	0		1	0	0	0	0	0	0	0	0	0	0	0	0	Hispanic	2		0											0	0		0		0	0	0			0
380	0	1	0	0	12-09-86	02-02-20	163	75	28	0		1	0	0	0	0	0	0	0	0	0	0	0	0	Hispanic	1													0	0		0		0	0	0			0
381	0	1	1	1	23-10-83	15-08-19	155	64	26	0		1	0	0	0	0	0	0	0	0	0	0	0	0	Non-hispanic white	1	16/4/20	1	37.0	0	1	1	0	0	0	0	0	1	0	1	1	0		0	0	0			0
382	0	1	1	0	01-06-80	03-08-19	172	82	27	0		1	0	0	0	0	0	0	0	0	0	0	0	0	North-african	2													0	0		0		0	0	0			0
383	0	1	0	0	19-11-94	28-01-20	170	70	24	0		1	1	0	0	1	0	0	0	1	0	0	0	0	Non-hispanic white	1													0	0		0		0	0	0			0
384	0	1	1	0	22-01-95	24-08-19	165	70	25	1	7	1	0	0	0	0	0	0	0	0	0	0	0	0	Non-hispanic white	2													0	0		0		0	0	0			0
385	0	1	0	0	08-02-95	17-01-20	156	72	29	0		1	0	0	0	0	0	0	0	0	0	0	0	0	Hispanic	2													0	0		0		0	0	0			0
386	0	1	1	0	01-10-87	23-07-19	152	43	18	0		1	0	0	0	0	0	0	0	0	0	0	0	0	Non-hispanic white	0																							0
387	0	1	1	0	18-07-90	07-08-19	148	57.3	26	0		1	0	0	0	0	0	0	0	0	0	0	0	0	Non-hispanic white	0													0	0		0		0	0	0			0
388	0	1	1	0	01-12-91	24-06-19	175	95	31	0		1	1	1	0	0	0	0	0	1	1	0	1	0	Non-hispanic white	2													0	0		0		0	0	0			0
389	0	1	1	0	11-11-86	28-06-19				0		1	0	0	0	0	0	0	0	0	0	0	0	0	Asian	2													0	0		0		0	0	0			0
390	0	1	1	0	17-02-80	06-07-19	155	53	22	0		1	0	0	0	0	0	0	0	0	0	0	0	0	Hispanic	0													0	0		0		0	0	0			0
391	0	1	1	0	21-05-81	26-08-19	160	60	23	0		1	0	0	0	0	0	0	0	0	1	1	0	0	Asian	2													0	0		0		0	0	0			0
392	0	1	0	0	14-03-89	31-12-19				0		1	0	0	0	0	0	0	0	0	0	0	0	0	Non-hispanic white	0													0	0		0		0	0	0			0
393	0	1	1	0	11-10-99	13-07-19	155	52	21	1	8	1	0	0	0	0	0	0	0	0	0	0	0	0	Non-hispanic white	1													0	0		0		0	0	0			0
394	0	1	1	0	21-02-96	27-08-19	155	56	23	0		1	0	0	0	0	0	0	0	0	0	0	0	0	Non-hispanic white	1		0											0	0		0		0	0	0			0
395	0	1	1	0	14-01-84	16-08-19	180	81	25	0		1	0	0	0	0	0	0	0	0	0	0	0	0	Hispanic	0													0	0		0		0	0	0			0
396	0	1	1	0	10-05-85	29-07-19	161	69	26	0		1	0	0	0	0	0	0	0	0	0	0	0	0	Hispanic	0													0	0		0		0	0	0			0
397	0	1	0	0	20-01-00	13-01-20	155	50	20	0		1	0	0	0	0	0	0	0	0	0	0	0	0	Non-hispanic white	0													0	0		0		0	0	0			0
398	0	1	1	0	24-02-85	03-07-19	167	63	22	0		1	0	0	0	0	0	0	0	1	0	0	0	0	Hispanic	0																							0
399	0	1	1	0	20-09-93	15-08-19	158	55	22	0		1	0	0	0	0	0	0	0	0	0	0	0	0	Non-hispanic white	0		0											0	0		0		0	0	0			0
400	0	1	1	0	08-04-83	25-08-19	166	77	27	0		1	0	0	0	0	0	0	0	0	0	0	0	0	Non-hispanic white	1													0	0		0		0	0	0			0
401	0	1	1	0	24-02-83	26-08-19	164	67	24	0		1	0	0	0	0	0	0	0	0	0	0	0	0	Hispanic	1													0	0		0		0	0	0			0
402	0	1	1	1	04-04-93	16-07-19	155	59	24	0		1	1	0	0	1	0	0	0	1	0	0	0	0	Non-hispanic white	0	3/2/20	0	38.9	1	1	1	1	0	0	0	1	0	0	0		0		0	0	0	2		0
403	0	1	1	0	04-05-85	23-08-19	167	54	19	0		1	0	0	0	0	0	0	0	0	0	0	0	0	Hispanic	0		0											0	0		0		0	0	0			0
404	0	1	1	0	01-10-87	25-08-19	162	41	15	0		1	0	0	0	0	0	0	0	0	0	0	0	0	North-african	0		0											0	0		0		0	0	0			0
405	0	1	0	0	14-01-88	21-09-19	160	53	20	0		1	1	0	0	0	0	0	0	1	0	0	0	0	Hispanic	0													0	0		0		0	0	0			0
406	0	1	0	0	24-06-92	27-12-19	160	82	32	0		1	1	0	0	1	0	0	0	1	0	0	0	0	Non-hispanic white	1													0	0		0		0	0	0			0
407	0	1	1	0	27-05-88	12-08-19	170	75	25	0		1	0	0	0	0	0	0	0	0	0	0	0	0	Non-hispanic white	1													0	0		0		0	0	0			0
408	0	1	1	0	16-07-98	25-08-19	172	74	25	0		1	0	0	0	0	0	0	0	0	0	0	0	0	Hispanic	1		0											0	0		0		0	0	0			0
409	0	1	1	0	03-11-84	05-08-19	173	62	20	0		1	0	0	0	0	0	0	0	0	0	0	0	0	Hispanic	0													0	0		0		0	0	0			0
410	0	1	1	0	17-11-99	29-06-19	169	75	26	0		1	0	0	0	0	0	0	0	0	0	0	0	0	Non-hispanic white	0													0	0		0		0	0	0			0
411	0	1	0	1	27-05-82	12-12-19	160	92	35	0		1	0	0	0	0	0	0	0	0	1	0	1	0	Hispanic	2	20/3/20	0	38.0	1	1	1	1	0	0	0	0	1	0	1	0	0		0	0	0			0
412	0	1	0	0	09-08-86	27-08-19	156	71	29	0		1	0	0	0	0	0	0	0	0	0	0	0	0	Black	1													0	0		0		0	0	0			0
413	0	1	1	0	17-07-88	26-05-19	165	60	22	0		1	0	0	0	0	0	0	0	0	0	0	0	0	Non-hispanic white	1													0	0		0		0	0	0			0
414	0	1	1	1	16-09-87	03-08-19	155	63	26	0		1	0	0	0	0	0	0	0	0	0	0	0	0	Non-hispanic white	2	19/2/20	1	38.0	1	1	1	1	0	0	0	0	1	0	1	0	0		0	0	0			0
415	0	1	1	0	13-04-86	14-08-19	172	61	20	0		1	1	0	0	0	0	0	0	1	1	0	1	0	Hispanic	0													0	0		0		0	0	0			0
416	0	1	1	0	18-02-94	10-08-19	157	60	24	0		1	0	0	0	0	0	0	0	0	0	0	0	0	Non-hispanic white	0		0											0	0		0		0	0	0			0
417	0	1	1	0	16-02-99	20-06-19				0		1	0	0	0	0	0	0	0	0	0	0	0	0	Non-hispanic white	0																							0
418	0	1	1	0	04-04-96	29-08-19	150	49	21	0		1	0	0	0	0	0	0	0	0	0	0	0	0	Non-hispanic white	0													0	0		0		0	0	0			0
419	0	1	0	0	11-08-80	27-09-19	165	60.8	22	0		1	0	0	0	0	0	0	0	0	1	0	0	1	Non-hispanic white	0													0	0		0		0	0	0			0
420	0	1	1	0	10-08-88	05-07-19	166	60	21	0		1	0	0	0	0	0	0	0	0	0	0	0	0	Asian	1													0	0		0		0	0	0			0
421	0	1	0	0	27-02-97	05-12-19				0		1	0	0	0	0	0	0	0	0	0	0	0	0	Asian	0													0	0		0		0	0	0			0
422	0	1	0	0	08-12-00	18-10-19				0		1	0	0	0	0	0	0	0	0	0	0	0	0	Hispanic	0													0	0		0		0	0	0			0
423	0	1	0	0	22-07-81	31-01-20	172	60	20	0		1	1	0	0	0	0	0	1	1	0	0	0	0	Hispanic	1													0	0		0		0	0	0			0
424	0	1	1	0	10-12-89	08-07-19				0		1	0	0	0	0	0	0	0	0	0	0	0	0	North-african	0													0	0		0		0	0	0			0
425	0	1	1	0	24-01-85	22-06-19				0		1	0	0	0	0	0	0	0	0	0	0	0	0	Non-hispanic white	3													0	0		0		0	0	0			0
426	0	1	0	0	27-09-86	05-02-20	166	59	21	0		1	0	0	0	0	0	0	0	0	0	0	0	0	Hispanic	0													0	0		0		0	0	0			0
427	0	1	1	0	20-04-00	09-07-19	172	79	26	0		1	0	0	0	0	0	0	0	0	0	0	0	0	Hispanic	0																							0
428	0	1	1	0	24-09-85	31-07-19	158	54	21	0		1	0	0	0	0	0	0	0	0	0	0	0	0	Non-hispanic white	0																							0
429	0	1	1	0	04-04-87	26-07-19	158	96	38	0		1	0	0	0	0	0	0	0	0	0	0	0	0	Hispanic	2																							0
430	0	1	1	0	22-10-97	10-07-19	159	49	19	1	10	1	0	0	0	0	0	0	0	0	0	0	0	0	North-african	2																							0
431	0	1	1	0	13-01-82	17-07-19	150	51	22	0		1	0	0	0	0	0	0	0	0	0	0	0	0	Hispanic	2																							0
432	0	1	1	0	12-01-82	14-07-19	150	50	22	0		1	0	0	0	0	0	0	0	0	0	0	0	0	Hispanic	2																							0
433	0	1	1	0	27-10-88	17-06-19	158	50	20	0		1	1	0	0	0	0	0	0	0	1	0	1	0	Asian	2																							0
434	0	1	0	0	05-08-90	10-01-20	165	95	34	0		1	0	0	0	0	0	0	0	0	0	0	0	0	Non-hispanic white	0																							0
435	0	1	1	1	01-11-83	15-07-19	164	54	20	0		1	1	0	0	1	0	0	0	1	0	0	0	0	Non-hispanic white	0	4/4/20	0		0	1	1	0	0	0	0	0	0	0	1	0	0		0	0	0			0
436	0	1	1	0	03-07-80	01-07-19	163	58	21	0		1	0	0	0	0	0	0	0	0	0	0	0	0	North-african	3																							0
437	0	1	1	0	15-09-88	21-08-19	168	58	20	0		1	0	0	0	0	0	0	0	0	0	0	0	0	North-african	2																							0
438	0	1	0	0	02-09-91	16-12-19	169	60	21	0		1	0	0	0	0	0	0	0	0	0	0	0	0	Hispanic	2																							0
439	0	1	1	0	11-07-86	30-07-19	155	57	23	0		1	0	0	0	0	0	0	0	0	0	0	0	0	Hispanic	2																							0
440	0	1	1	0	14-10-84	01-08-19	156	63	25	0		1	0	0	0	0	0	0	0	0	0	0	0	0	Hispanic	0																							0
441	0	1	1	0	13-07-85	04-07-19	165	62	22	0		1	0	0	0	0	0	0	0	0	0	0	0	0	Non-hispanic white	1																							0
442	0	1	1	0	01-08-81	30-08-19	159	85	33	0		1	0	0	0	0	0	0	0	0	1	0	0	1	Non-hispanic white	1																							0
443	0	1	0	0	03-04-00	29-11-19	164	64	23	0		1	0	0	0	0	0	0	0	0	0	0	0	0	Non-hispanic white	1																							0
444	0	1	1	0	15-05-84	12-07-19	160	55	21	0		1	0	0	0	0	0	0	0	0	0	0	0	0	Non-hispanic white	1																							0
445	0	1	1	0	17-08-88	29-06-19	165	67	24	0		1	0	0	0	0	0	0	0	0	1	0	0	1	Hispanic	3																							0
446	0	1	1	0	24-09-80	31-07-19	168	65	23	0		1	0	0	0	0	0	0	0	0	1	0	1	0	Hispanic	1																							0
447	0	1	1	0	13-09-94	23-08-19	153	55	23	0		1	0	0	0	0	0	0	0	0	1	0	1	0	Hispanic	1																							0
448	0	1	1	0	01-08-90	25-08-19	165	62	22	0		1	0	0	0	0	0	0	0	0	0	0	0	0	Non-hispanic white	2																							0
449	0	1	1	0	09-11-83	14-07-19	163	85	31	0		1	0	0	0	0	0	0	0	0	0	0	0	0	North-african	0																							0
450	0	1	1	0	20-12-85	01-07-19	158	50	20	0		1	0	0	0	0	0	0	0	0	1	0	1	0	Asian	2																							0
451	0	1	1	0	24-04-87	13-07-19	162	61.5	23	0		1	0	0	0	0	0	0	0	0	0	0	0	0	Hispanic	0		1											0	0		0		0	0	0			0
452	0	1	0	0	22-06-75	20-01-20	160	58	22	0		1	1	1	0	0	0	0	0	1	0	0	0	0	Hispanic	0													0	0		0		0	0	0			0
453	0	1	1	0	24-11-77	17-07-19	163	46	17	0		1	0	0	0	0	0	0	0	0	0	0	0	0	Hispanic	0													0	0		0		0	0	0			0
454	0	1	1	0	08-05-63	29-07-19	169	60	21	0		1	1	0	0	0	0	1	0	1	0	0	0	0	Hispanic	0		0											0	0		0		0	0	0			0
455	0	1	1	0	23-02-85	27-07-19	150	49	21	0		1	0	0	0	0	0	0	0	0	0	0	0	0	Hispanic	0													0	0		0		0	0	0			0
456	0	1	1	0	03-02-78	04-08-19	176	72	23	0		1	1	0	0	1	0	0	0	1	0	0	0	0	Hispanic	1													0	0		0		0	0	0			0
457	0	1	1	0	19-08-76	11-07-19	155	52	21	0		1	0	0	0	0	0	0	0	0	0	0	0	0	Hispanic	0													0	0		0		0	0	0			0
458	0	1	1	0	08-05-89	06-08-19	165	71	26	1	7	1	0	0	0	0	0	0	0	0	0	0	0	0	Hispanic	2													0	0		0		0	0	0			0
459	0	1	1	0	11-08-87	28-07-19	154	53	22	0		1	0	0	0	0	0	0	0	0	0	0	0	0	Hispanic	0													0	0		0		0	0	0			0
460	0	1	1	0	10-10-83	19-01-20	167	72	25	0		1	1	0	0	0	0	0	1	1	0	0	0	0	Hispanic	0													0	0		0		0	0	0			1
461	0	2	0	0	08-06-85	28-02-20				1		1	0	0	0	0	0	0	0	0	0	0	0	0	Hispanic	0	20/1/20	0	37.5	0	1	0	1	0	0	0	1	0	0	0		0		0	0	0			0
462	0	3	0	1	19-04-94	09-02-20	146	60	28	0		1	0	0	0	0	0	0	0	0	0	0	0	0	Black	0	5/2/20	0	37.8	1	1	0	0	0	0	0	0	0	0	0		0		0	0	0			0
463	0	3	1	1	10-11-00	25-08-19	165	70	25	0		1	0	0	0	0	0	0	0	0	0	0	0	0	Non-hispanic white	0	3/3/20	1		0	1	0	1	0	0	1	0	1	0	0		0		0	0	0			0
464	0	4	0	1	09-07-92	09-09-19	152	74	32	0		1	0	0	0	0	0	0	0	0	0	0	0	0	Non-hispanic white	2	21/3/20	0	37.0	0	1	0	0	0	0	0	1	1	1	1	1	0		0	0	0	5		0
465	0	2	0	0	30-09-91	17-09-19	169	70	24	0		1	1	0	0	0	0	0	0	1	0	0	0	0	Non-hispanic white	1		1											0	0		0		0	0	0			0
466	0	3	0	1	12-02-86	04-09-19	157	80	32			1	1	0	0	1	0	0	1	1	0	0	0	0	Black	1	11/3/20	1	39.0	1	1	1	0	1	1	1	0	1	0	0		0		0	0	0			0
467	0	3	1	1	30-08-87	15-08-19	178	65	20	0		1	0	0	0	0	0	0	0	0	0	0	0	0	Hispanic	1	10/3/20	1		0	0	0	0	1	0	0	0	0	0	0		0		0	0	0			0
468	0	1	1	0	11-06-86	05-08-19	157	65	26	0		1	0	0	0	0	0	0	0	0	0	0	0	0	North-african	2																							0
469	0	1	1	0	23-06-90	23-08-19	164	59	21	0		1	0	0	0	0	0	0	0	0	0	0	0	0	Non-hispanic white	0																							0
470	0	1	1	0	06-04-01	17-07-19	165	64	23	0		1	0	0	0	0	0	0	0	0	0	0	0	0	Hispanic	0																							0
471	0	1	0	0	02-07-80	16-09-19	175	81	26	1	3	1	0	0	0	0	0	0	0	0	0	0	0	0	Non-hispanic white	1																							0
472	0	1	1	0	26-01-95	09-08-19	164	70	26	0		1	0	0	0	0	0	0	0	0	1	1	0	0	Hispanic	1																							0
473	0	1	1	0	22-10-85	08-07-19	173	60	20	0		1	0	0	0	0	0	0	0	0	1	1	0	0	Non-hispanic white	0																							0
474	0	4	1	1	18-03-86	26-07-19	157	61	24	0		1	0	0	0	0	0	0	0	0	0	0	0	0	Hispanic	1	16/3/20	1		0	0	1	0	1	0	0	1	0	0	0		0		0	0	0			0
475	0	3	0	1	07-07-82	11-09-19	160	70	27	0		1	0	0	0	0	0	0	0	0	0	0	0	0	Hispanic	1	24/4/20	1	37.6	1	1	1	1	0	0	0	1	1	0	1	0	0		0	0	0			0
476	0	4	0	1	01-07-92	01-12-19	156			0		1	0	0	0	0	0	0	0	0	0	0	0	0	Hispanic	0	10/3/20	1	37.5	1	1	0	1	1	1	0	1	0											0
477	0	3	0	1	21-05-94	07-09-19	170	72	24	0		1	0	0	0	0	0	0	0	0	0	0	0	0	Non-hispanic white	1	10/3/20	0		0	1	0	0	1	0	0	0		0	0		0		0	0	0			0
478	0	3	0	1	02-04-93	23-10-19	163	73	27	0		1	0	0	0	0	0	0	0	0	0	0	0	0	Hispanic	0	5/3/20	1		0	1	0	0	1	0	0	0	0	0	0		0		0	0	0			0
479	0	1	1	0	27-04-83	14-07-19	169	81.2	28	0		1	0	0	0	0	0	0	0	0	0	0	0	0	Hispanic	1		0											0	0		0		0	0	0			0
480	0	1	1	0	05-07-87	06-07-19	159	56	22	0		1	0	0	0	0	0	0	0	0	0	0	0	0	Hispanic	0		0											0	0		0		0	0	0			0
481	0	1	1	0	02-10-76	23-07-19	165	71	26	0		1	1	0	0	1	0	0	0	1	0	0	0	0	Non-hispanic white	0																							0
482	0	1	0	0	18-08-93	19-12-19	173	86	28	0		1	0	0	0	0	0	0	0	0	0	0	0	0	Non-hispanic white	2																							0
483	0	1	1	0	19-03-86	28-06-19	153	53	22	0		1	0	0	0	0	0	0	0	0	0	0	0	0	Hispanic	1																							0
484	0	1	1	0	07-11-89	27-07-19	162	60	22	0		1	0	0	0	0	0	0	0	0	0	0	0	0	Hispanic	0																							0
485	0	1	0	0	06-02-94	24-12-19	167	70	25	0		1	0	0	0	0	0	0	0	0	0	0	0	0	Non-hispanic white	2			37.5																				0
486	1			1	07-11-71	04-07-19	160	68	26	0		1	1	0	0	0	0	0	0	0	0	0	0	0	Non-hispanic white	0	22/3/20	0		0	1	1	1	0	0	0	0	0	1	1	1	0		0	0	0	7		0
487	0	1	0	0	04-05-81	19-01-20	163	50	18	0		1	0	0	0	0	0	0	0	0	0	0	0	0	Hispanic	0																							0
488	0	1	0	0	12-02-76	21-12-19	160	64	25	0		1	0	0	0	0	0	0	0	0	0	0	0	0	North-african	2																							0
489	0	1	0	0	30-09-79	24-12-19	150	55	24	0		1	0	0	0	0	0	0	0	0	0	0	0	0	Non-hispanic white	0																							0
490	0	1	0	0	20-10-82	05-01-20	157	54	21	0		1	0	0	0	0	0	0	0	0	0	0	0	0	Non-hispanic white	2																							0
491	0	1	1	0	26-02-81	17-08-19	165	75	27	0		1	0	0	0	0	0	0	0	0	0	0	0	0	North-african	3																							0
492	0	1	0	0	20-05-83	19-01-20	165	68	24	0		1	0	0	0	0	0	0	0	0	0	0	0	0	Hispanic	0																							0
493	0	1	0	0	12-09-89	22-12-19	160	62	24	0		1	0	0	0	0	0	0	0	0	1	0	0	0	Hispanic	1																							0
494	0	1	1	0	02-10-01	20-07-19	154	52	21	0		2	0	0	0	0	0	0	0	0	0	0	0	0	Hispanic	0																							0
495	0	1	1	0	12-11-79	09-08-19	160	64	25	0		1	0	0	0	0	0	0	0	0	0	0	0	0	Non-hispanic white	0																							0
496	0	1	1	0	22-06-88	01-08-19	168	47	16	0		1	0	0	0	0	0	0	0	0	0	0	0	0	Non-hispanic white	0																							0
497	0	1	0	0	01-05-99	22-01-20	150	70	31	0		1	0	0	0	0	0	0	0	0	0	0	0	0	Hispanic	0																							0
498	0	1	1	0	25-11-82	26-08-19	165	56	20	0		1	0	0	0	0	0	0	0	0	0	0	0	0	Non-hispanic white	1																							0
499	0	1	1	0	16-05-81	17-08-19	153	57	24	0		1	0	0	0	0	0	0	0	0	0	0	0	0	Hispanic	2																							0
500	0	1	0	1	07-01-82	22-10-19				0		1	0	0	0	0	0	0	0	0	0	0	0	0	Hispanic	3	1/4/20	1	37.7	1	1	1	1	0	0	0	0	0	1	1	1	0		0	0	0			0
501	0	1	0	0	31-12-78	26-12-19	167	99	35	0		1	0	0	0	0	0	0	0	0	0	0	0	0	Non-hispanic white	2																							0
502	0	1	0	0	17-10-86	16-12-19	154	73	30	0		1	0	0	0	0	0	0	0	0	0	0	0	0	Hispanic	1																							0
503	0	1	0	0	13-08-90	05-09-19	165	55	20	0		1	0	0	0	0	0	0	0	0	0	0	0	0	Hispanic	1																							0
504	0	1	1	0	19-07-87	04-08-19	170	73	25	0		1	0	0	0	0	0	0	0	0	1	0	1	0	Non-hispanic white	1																							0
505	0	1	1	0	15-10-92	02-08-19	165	82	30	0		1	0	0	0	0	0	0	0	0	1	0	1	0	North-african	2																							0
506	0	1	1	0	19-11-91	30-08-19	159	74	29	0		1	0	0	0	0	0	0	0	0	0	0	0	0	Hispanic	1																							0
507	0	1	1	0	22-04-87	15-07-19	157	59	23	0		1	1	0	0	0	0	0	0	1	0	0	0	0	Hispanic	2																							0
508	0	1	0	0	14-04-83	02-01-20	161	56	21	0		1	0	0	0	0	0	0	0	0	0	0	0	0	Non-hispanic white	0																							0
509	0	1	1	0	17-08-01	25-07-19	162	46	17	0		1	0	0	0	0	0	0	0	0	0	0	0	0	Non-hispanic white	0																							0
510	0	1	1	0	01-01-89	12-08-19	167	49	17	0		1	0	0	0	0	0	0	0	0	0	0	0	0	North-african	2																							0
511	0	1	1	0	18-07-92	10-08-19	150	65	28	0		1	0	0	0	0	0	0	0	0	0	0	0	0	Hispanic	1																							0
512	0	1	1	0	13-03-81	02-08-19	153	63	26	0		1	1	0	0	0	0	0	1	1	0	0	0	0	Non-hispanic white	2																							0
513	0	1	1	0	08-06-95	10-08-19	170	70	24	0		1	0	0	0	0	0	0	0	0	0	0	0	0	Hispanic	0																							0
514	0	1	1	0	15-07-94	26-07-19	164	69	25	0		1	0	0	0	0	0	0	0	0	0	0	0	0	Non-hispanic white	1																							0
515	0	1	1	0	01-10-85	04-08-19	160	58	22	0		1	0	0	0	0	0	0	0	0	0	0	0	0	Hispanic	1																							0
516	0	1	1	0	25-05-78	01-08-19	157	45	18	0		1	0	0	0	0	0	0	0	0	0	0	0	0	Non-hispanic white	0																							0
517	0	1	1	0	15-06-92	22-08-19	158	51	20	0		1	0	0	0	0	0	0	0	0	0	0	0	0	Non-hispanic white	0																							0
518	0	1	1	0	30-05-91	07-08-19	160	62	24	0		1	0	0	0	0	0	0	0	0	0	0	0	0	Non-hispanic white	1																							0
519	0	1	0	0	20-04-90	10-10-19	176	80	25	0		1	0	0	0	0	0	0	0	0	0	0	0	0	Non-hispanic white	2																							0
520	0	1	1	0	02-06-97	10-07-19	140	50	25	0		1	0	0	0	0	0	0	0	0	0	0	0	0	Hispanic	0																							0
521	0	1	0	0	03-01-92	25-08-19	162	50	19	0		1	0	0	0	0	0	0	0	0	0	0	0	0	Hispanic	0																							0
522	0	1	1	0	30-09-81	14-07-19	159	65	25	0		1	0	0	0	0	0	0	0	0	0	0	0	0	Non-hispanic white	2																							0
523	0	1	1	0	21-02-91	01-08-19	156	57	23	0		1	0	0	0	0	0	0	0	0	0	0	0	0	Non-hispanic white	0																							0
524	0	1	1	0	20-07-84	22-08-19	160	70	27	0		1	0	0	0	0	0	0	0	0	0	0	0	0	Non-hispanic white	0																							0
525	0	1	0	0	30-01-86	02-01-20	166	65	23	0		1	0	0	0	0	0	0	0	0	0	0	0	0	Black	0																							0
526	0	1	1	0	05-12-83	09-07-19	162	46	17	0		1	0	0	0	0	0	0	0	0	0	0	0	0	Asian	1																							0
527	0	1	0	0	31-01-85	18-01-20	162	53	20	0		1	0	0	0	0	0	0	0	0	1	0	1	0	Non-hispanic white	1																							0
528	0	1	1	0	20-12-87	08-08-19	152	74	32	0		1	0	0	0	0	0	0	0	0	0	0	0	0	Asian	1																							0
529	0	1	0	0	09-06-90	28-08-19	160	45	17	1	2	1	0	0	0	0	0	0	0	0	0	0	0	0	Non-hispanic white	0																							0
530	0	1	1	0	18-10-81	21-07-19	156	51	20	0		1	0	0	0	0	0	0	0	0	0	0	0	0	Non-hispanic white	0																							0
531	0	1	1	0	07-05-97	01-08-19	155	55	22	0		1	0	0	0	0	0	0	0	0	0	0	0	0	Non-hispanic white	0																							0
532	0	1	0	0	09-05-88	18-12-19	156	46	18	0		1	0	0	0	0	0	0	0	0	0	0	0	0	Hispanic	0																							0
533	0	1	1	0	22-11-98	12-08-19	160	64	25	0		1	1	0	0	0	0	0	0	1	0	0	0	0	Asian	0																							0
534	0	1	1	0	28-12-89	25-07-19	153	72	30	0		1	0	0	0	0	0	0	0	0	0	0	0	0	Hispanic	3																							0
535	0	1	1	0	01-05-89	15-07-19	160	68	26	0		1	0	0	0	0	0	0	0	0	0	0	0	0	Non-hispanic white	0																							0
536	0	3	1	1	10-10-84	15-08-19	163	66	24	0		1	0	0	0	0	0	0	0	0	0	0	0	0	Black	0	1/4/20	1		0	1	0	1	0	0	0	1	0	0	0		0		0	0	0			0
537	0	2	1	0	12-03-95	19-08-19	151	81	35	0		1	0	0	0	0	0	0	0	0	0	0	0	0	Non-hispanic white	0		0											0	0		0		0	0	0		0	0
538	0	1	1	0	03-02-86	13-07-19	167	55	19	0		1	1	0	0	0	0	0	0	1	0	0	0	0	Non-hispanic white	0																							0
539	0	2	1	0	08-07-94	22-08-19	150	72	32	0		1	0	0	0	0	0	0	0	0	1	1	0	0	Non-hispanic white	0	15/4/20	0		0	1					0			0	0		0		0	0	0		0	0
540	0	1	0	0	03-10-90	25-08-19	165	55	20	0		1	0	0	0	0	0	0	0	0	0	0	0	0	Hispanic	1													0	0		0		0	0	0			0
541	0	1	1	0	29-11-88	19-08-19	162	66	25	0		1	0	0	0	0	0	0	0	0	0	0	0	0	Hispanic	0																							0
542	0	1	1	0	25-04-99	28-07-19	164	54	20	0		1	0	0	0	0	0	0	0	0	0	0	0	0	Hispanic	0																							0
543	0	1	1	0	24-05-94	23-08-19	156	51	20	0		1	1	0	0	1	0	0	0	1	0	0	0	0	Hispanic	0																							0
544	0	1	1	0	17-09-00	11-06-19				0		1	0	0	0	0	0	0	0	0	0	0	0	0	Hispanic	0																							0
545	0	1	1	0	01-01-88	15-08-19	165	73	26	0		1	1	0	0	0	0	0	1	1	0	0	0	0	Black	2																							0
546	0	1	1	0	24-06-89	04-07-19	153	56	23	0		1	0	0	0	0	0	0	0	0	0	0	0	0	Hispanic	0																							0
547	0	1	1	0	07-02-95	20-06-19	158	60	24	0		1	0	0	0	0	0	0	0	0	0	0	0	0	Hispanic	1																							0
548	0	1	1	0	15-05-93	12-06-19	154	80	33	0		1	0	0	0	0	0	0	0	0	0	0	0	0	Hispanic	1																							0
549	0	1	1	0	07-08-82	10-07-19	154	56	23	0		1	0	0	0	0	0	0	0	1	1	0	0	0	Hispanic	0																							0
550	0	1	1	0	15-08-85	03-07-19	180	82	25	0		1	0	0	0	0	0	0	0	0	1	1	0	0	Black	2																							0
551	0	1	1	0	15-11-88	26-06-19	156	70	28	0		1	0	0	0	0	0	0	0	0	1	0	0	1	Hispanic	0																							0
552	0	1	1	0	02-05-96	01-07-19	174	79	26	0		1	0	0	0	0	0	0	0	0	0	0	0	0	Black	1																							0
553	0	1	1	0	15-05-94	08-08-19	160	54	21	0		1	0	0	0	0	0	0	0	0	0	0	0	0	Hispanic	0																							0
554	0	1	1	0	03-12-94	13-07-19	163	65	24	0		1	0	0	0	0	0	0	0	0	0	0	0	0	Hispanic	0																							0
555	0	1	1	0	30-11-90	12-07-19	183	95	28	0		1	0	0	0	0	0	0	0	0	0	0	0	0	Hispanic	1																							0
556	0	1	1	0	15-09-92	20-07-19	170	68	23	0		1	1	0	1	0	0	0	0	1	0	0	0	0	Non-hispanic white	0																							0
557	0	1	1	0	03-07-88	26-07-19	165	68	24	1	2	1	0	0	0	0	0	0	0	0	0	0	0	0	Non-hispanic white	0																							0
558	0	1	1	0	05-07-97	13-08-19	170	57	19	0		1	0	0	0	0	0	0	0	0	0	0	0	0	Non-hispanic white	0													0	0		0		0	0	0			0
559	1			1	27-09-84	22-08-19	153	68	29	0		1	1	0	0	0	0	0	0	0	0	0	0	0	Non-hispanic white	3	20/3/20		37.2	0	1	1	1	0	0	0	0	1	0	1	1	0		0	1	0	7		0
560	0	1	1	0	01-06-90	20-06-19	169	72	25	0		1	0	0	0	0	0	0	0	0	0	0	0	0	Other	2		0											0	0		0		0	0	0			0
561	0	1	1	0	03-01-84	22-08-19	160	55	21	0		1	0	0	0	0	0	0	0	0	0	0	0	0	Hispanic	1		0											0	0		0		0	0	0			0
562	0	1	1	0	11-07-95	05-07-19	164	56	20	0		1	1	0	0	0	0	1	0	1	0	0	0	0	Non-hispanic white	0													0	0		0		0	0	0			0
563	0	1	1	0	31-08-91	16-07-19	159	62	24	0		1	0	0	0	0	0	0	0	0	0	0	0	0	Black	3		0											0	0		0		0	0	0			0
564	0	1	1	0	25-03-89	09-08-19	167	92	32	0		1	0	0	0	0	0	0	0	0	0	0	0	0	North-african	3													0	0		0		0	0	0			0
565	0	1	0	0	15-08-86	17-09-19	152	59	25	0		1	0	0	0	0	0	0	0	0	0	0	0	0	Non-hispanic white	2		0											0	0		0		0	0	0			0
566	0	1	1	0	19-07-81	15-07-19	157	46	18	0		1	1	0	0	0	0	0	1	1	0	0	0	0	Non-hispanic white	0													0	0		0		0	0	0			0
567	0	1	1	0	28-04-82	07-07-19	150	65	28	0		1	0	0	0	0	0	0	0	0	0	0	0	0	Asian	0		0											0	0		0		0	0	0			0
568	0	1	1	0	19-04-87	04-08-19	150	41	18	0		1	0	0	0	0	0	0	0	0	0	0	0	0	Non-hispanic white	1													0	0		0		0	0	0			0
569	0	1	1	0	11-07-86	11-08-19	163	52	19	0		1	0	0	0	0	0	0	0	0	0	0	0	0	Hispanic	1													0	0		0		0	0	0			0
570	0	1	1	0	27-08-90	03-08-19	170	52	17	0		2	0	0	0	0	0	0	0	0	0	0	0	0	Non-hispanic white	1													0	0		0		0	0	0			0
571	0	1	0	0	08-12-98	10-09-19				0		1	0	0	0	0	0	0	0	0	0	0	0	0	Hispanic	1																							0
572	0	1	0	0	30-11-79	11-12-19	161	70	27	0		1	0	0	0	0	0	0	0	0	0	0	0	0	North-african	0													0	0		0		0	0	0			0
573	0	1	1	0	07-06-88	08-07-19	162	68	25	0		1	1	0	0	1	0	0	0	1	0	0	0	0	North-african	1													0	0		0		0	0	0			0
574	0	1	1	0	20-12-75	03-07-19	146	52	24	0		1	0	0	0	0	0	0	0	0	0	0	0	0	Non-hispanic white	3													0	0		0		0	0	0			0
575	0	1	1	0	14-10-82	10-07-19	173	59.5	19	0		1	0	0	0	0	0	0	0	0	0	0	0	0	Hispanic	0													0	0		0		0	0	0			0
576	0	1	1	0	08-06-98	25-06-19				0		1	0	0	0	0	0	0	0	0	0	0	0	0	Non-hispanic white	1													0	0		0		0	0	0			0
577	0	1	1	0	05-05-85	10-08-19	151	56	24	0		1	0	0	0	0	0	0	0	0	1	0	1	0	Asian	2													0	0		0		0	0	0			0
578	0	1	1	0	17-10-81	18-09-19	158	60	24	0		2	0	0	0	0	0	0	0	0	0	0	0	0	Hispanic	0													0	0		0		0	0	0			0
579	0	1	1	0	04-02-84	23-08-19	154	61	25	0		1	0	0	0	0	0	0	0	0	0	0	0	0	Hispanic	0																							0
581	0	3	0	1	27-11-92	10-09-19	174	75	24	0		1	0	0	0	0	0	0	0	0	0	0	0	0	Non-hispanic white	0	21/3/20	0		0	1	1	1	1	0	0	0	1	0	0		0		0	0	0		0	0
582	0	1	1	0	03-03-96	18-07-19				0		1	0	0	0	0	0	0	0	0	0	0	0	0	North-african	0																							0
583	0	1	1	0	25-01-89	14-08-19				0		1	0	0	0	0	0	0	0	0	1	0	0	1	North-african	0																							0
584	0	1	0	0	26-10-98	10-12-19	153	59	25	0		1	0	0	0	0	0	0	0	0	0	0	0	0	Hispanic	0																							0
585	0	1	0	0	20-07-90	03-01-20	163	53	19	0		1	0	0	0	0	0	0	0	0	0	0	0	0	Non-hispanic white	0																							0
586	0	1	1	0	25-07-83	06-07-19	163	49	18	0		1	0	0	0	0	0	0	0	0	0	0	0	0	Non-hispanic white	1																							0
587	0	1	1	0	10-08-86	22-07-19				0		1	0	0	0	0	0	0	0	0	1	0	1	0	Non-hispanic white	0																							0
588	0	1	1	0	02-11-94	23-07-19	164	97	36	0		1	0	0	0	0	0	0	0	0	0	0	0	0	Hispanic	3																							0
589	0	1	0	0	22-08-80	21-12-19	169	56	19	0		1	0	0	0	0	0	0	0	0	0	0	0	0	Non-hispanic white	0																							0
590	0	1	1	0	30-09-85	21-07-19	152	54.5	23	0		1	0	0	0	0	0	0	0	0	0	0	0	0	Non-hispanic white	0																							0
591	0	1	1	0	26-10-90	09-08-19				0		1	0	0	0	0	0	0	0	0	0	0	0	0	Hispanic	0																							0
592	0	1	1	0	20-06-89	15-08-19	162	76	28	0		1	1	1	0	0	0	0	0	0	1	0	0	1	Asian	0																							0
593	0	1	0	0	28-07-96	09-09-19	153	55	23	0		1	0	0	0	0	0	0	0	0	0	0	0	0	Hispanic	1																							0
594	0	1	1	0	27-02-86	07-01-20	160	65	25	0		1	0	0	0	0	0	0	0	0	0	0	0	0	Non-hispanic white	0																							1
595	0	1	1	0	06-01-93	27-07-19				0		1	0	0	0	0	0	0	0	0	0	0	0	0	Non-hispanic white	0																							0
596	0	1	1	0	08-09-91	28-07-19	156	56	23	0		1	0	0	0	0	0	0	0	0	0	0	0	0	Hispanic	1																							0
597	0	1	1	0	08-05-00	02-07-19	169	78	27	0		1	0	0	0	0	0	0	0	0	0	0	0	0	Hispanic	0																							0
598	0	1	1	0	16-09-80	23-07-19	150	60	26	0		1	0	0	0	0	0	0	0	0	0	0	0	0	Hispanic	3																							0
599	0	1	1	0	13-10-82	30-07-19	160	81	31	0		1	0	0	0	0	0	0	0	0	1	0	1	0	Non-hispanic white	1																							0
600	0	1	1	0	19-05-91	10-08-19	149	78	35	0		1	0	0	0	0	0	0	0	0	1	0	1	0	Non-hispanic white	2																							0
601	0	1	1	0	13-12-97	30-06-19	168	60	21	0		1	0	0	0	0	0	0	0	0	0	0	0	0	Non-hispanic white	0																							0
602	0	1	1	0	14-04-84	21-07-19	170	69	23	0		1	0	0	0	0	0	0	0	0	0	0	0	0	Non-hispanic white	0																							0
603	0	1	1	0	26-07-90	10-08-19	159	60	23	0		1	0	0	0	0	0	0	0	0	0	0	0	0	Hispanic	0																							0
604	0	1	1	0	24-03-95	30-08-19	154	50	21	0		1	0	0	0	0	0	0	0	0	0	0	0	0	Hispanic	1																							0
605	0	1	1	0	25-12-95	01-08-19	162	51	19	0		1	0	0	0	0	0	0	0	0	0	0	0	0	Asian	0																							0
606	0	1	1	0	06-10-83	06-08-19	155	67	27	0		1	0	0	0	0	0	0	0	0	1	0	0	1	Hispanic	1																							0
607	0	1	1	0	02-11-93	06-08-19	165	59	21	0		1	0	0	0	0	0	0	0	0	0	0	0	0	Non-hispanic white	0																							0
608	0	1	1	0	14-06-78	21-07-19	175	57	18	0		1	0	0	0	0	0	0	0	0	0	0	0	0	Non-hispanic white	0																							0
609	0	1	1	0	18-11-85	01-09-19	162	64	24	0		1	1	0	0	0	0	0	0	1	0	0	0	0	Hispanic	2																							0
610	0	1	1	0	08-08-92	11-08-19	155	54	22	0		1	0	0	0	0	0	0	0	0	0	0	0	0	Hispanic	1																							0
611	0	1	0	0	29-10-88	28-08-19	164	95	35	0		1	0	0	0	0	0	0	0	0	0	0	0	0	Non-hispanic white	0																							0
612	0	1	1	0	28-04-95	28-08-19	158	52	20	0		1	0	0	0	0	0	0	0	0	0	0	0	0	Asian	0																							0
613	0	1	1	0	13-04-80	25-08-19	173	70	23	0		1	0	0	0	0	0	0	0	0	0	0	0	0	Hispanic	3																							0
614	0	1	0	0	23-06-89	02-09-19	165	67	24	0		1	0	0	0	0	0	0	0	0	0	0	0	0	Hispanic	2																							0
615	0	1	1	0	03-02-78	10-07-19	165	65	23	0		1	0	0	0	0	0	0	0	0	1	0	1	0	Hispanic	0																							0
616	0	1	1	0	25-08-77	25-08-19	173	67	22	0		1	0	0	0	0	0	0	0	0	0	0	0	0	North-african	1																							0
617	0	1	1	0	04-05-83	15-07-19				0		1	0	0	0	0	0	0	0	0	0	0	0	0	Asian	1																							0
618	0	1	1	0	23-03-83	20-08-19	161	87	33	0		1	1	0	0	0	0	0	1	1	0	0	0	0	Hispanic	2																							0
619	0	1	1	0	12-07-00	16-08-19	163	58	21	0		1	0	0	0	0	0	0	0	0	0	0	0	0	Hispanic	0																							0
620	0	1	1	0	18-05-92	25-08-19	158	60	24	0		1	0	0	0	0	0	0	0	0	0	0	0	0	Asian	1																							0
621	0	1	1	0	14-03-88	28-06-19	155	47	19	0		1	0	0	0	0	0	0	0	0	0	0	0	0	Hispanic	0																							0
622	0	1	1	0	02-12-95	04-08-19	164	90	33	0		1	1	0	0	0	0	0	1	1	0	0	0	0	Hispanic	0																							0
623	0	1	0	0	18-05-84	11-09-19	163	80	30	0		1	1	1	0	0	0	0	0	1	0	0	0	0	Non-hispanic white	0																							0
624	0	1	1	0	07-06-95	12-01-20				0		1	0	0	0	0	0	0	0	0	0	0	0	0	Hispanic	0																							1
625	0	1	1	0	16-06-04	22-08-19	153	45	19	0		1	0	0	0	0	0	0	0	0	0	0	0	0	Hispanic	0																							0
626	0	1	0	0	01-11-84	16-11-19	157	60	24	0		1	0	0	0	0	0	0	0	0	0	0	0	0	Hispanic	3																							0
627	0	1	1	0	27-06-78	13-07-19	170	60	20	0		1	0	0	0	0	0	0	0	0	0	0	0	0	Non-hispanic white	0																							0
628	0	1	0	0	06-06-93	27-09-19	173	65	21	1	8	1	1	0	0	0	0	0	0	1	0	0	0	0	Non-hispanic white	0																							0
629	0	1	1	0	11-04-93	12-08-19	170	97	33	0		1	0	0	0	0	0	0	0	0	0	0	0	0	Non-hispanic white	1																							0
630	0	1	0	0	31-01-93	02-09-19	152	42	18	0		1	0	0	0	0	0	0	0	0	0	0	0	0	Non-hispanic white	0																							0
631	0	1	1	0	22-12-93	12-08-19	158			1	6	1	1	0	1	0	0	0	0	0	0	0	0	0	Non-hispanic white	1																							0
632	0	1	0	0	03-06-94	10-09-19	156	68	27	1	5	1	0	0	0	0	0	0	0	0	1	0	1	0	Non-hispanic white	0																							0
633	0	1	1	0	15-03-82	13-08-19	172	78	26	0		1	0	0	0	0	0	0	0	0	0	0	0	0	Non-hispanic white	0																							0
635	0	4	1	1	03-06-00	27-07-19	163	87	32	0		1	0	0	0	0	0	0	0	0	0	0	0	0	Hispanic	0	24/3/20	1	37.2	0	1	1	1	0	0	0	1	1	1	1	1	0		0	0	0	3		0
636	0	4	0	1	09-08-92	07-11-19	165	86	31	0		1	0	0	0	0	0	0	0	0	0	0	0	0	Non-hispanic white	3	14/3/20	0	37.5	1	1	1	1	0	0	0	1	1	1	1	1	0		0	0	0	4		0
637	1			1	01-09-82	04-12-19	157	75	30	0		1	1	0	0	0	0	0	0	0	0	0	0	0	Hispanic	3	6/4/20	0		1	1	1	1	0	0	0	1	1	1	1	1	1	1	0	1	0	7		0
638	0	1	0	0	06-04-96	30-10-19	165	62	22	0		1	0	0	0	0	0	0	0	0	0	0	0	0	Non-hispanic white	1													0	0		0		0	0	0			0
639	0	1	1	0	02-08-85	17-06-19		85		0		1	0	0	0	0	0	0	0	0	0	0	0	0	Asian	0		0											0	0		0		0	0	0			0
640	0	1	1	0	13-07-93	18-08-19	158	71	28	0		1	0	0	0	0	0	0	0	0	0	0	0	0	Non-hispanic white	0		0											0	0		0		0	0	0			0
641	0	1	1	0	29-04-84	05-08-19	155	57	23	0		1	0	0	0	0	0	0	0	0	0	0	0	0	Non-hispanic white	1		0											0	0		0		0	0	0			0
642	0	1	0	0	24-06-85	20-01-20	145	40	19	0		1	0	0	0	0	0	0	0	0	0	0	0	0	Non-hispanic white	0																							0
643	0	1	1	0	03-11-91	10-10-19	163	50	18	1	4	1	0	0	0	0	0	0	0	0	1	0	0	1	Non-hispanic white	0																							0
644	0	1	0	0	24-09-92	26-01-20	155	43	17	0		1	1	0	0	0	0	0	0	1	0	0	0	0	Non-hispanic white	0																							0
645	0	1	1	0	11-03-83	29-06-19	171	75	25	0		1	0	0	0	0	0	0	0	0	0	0	0	0	Hispanic	0																							0
646	0	1	0	0	02-11-78	13-12-19	155	56	23	0		1	1	0	0	0	0	0	0	1	0	0	0	0	Non-hispanic white	3																							0
647	0	1	0	0	27-10-91	05-01-20	170	62	21	0		1	0	0	0	0	0	0	0	0	0	0	0	0	Asian	1																							0
648	0	1	0	0	16-01-83	03-02-20	162	63	24	0		1	0	0	0	0	0	0	0	0	0	0	0	0	Non-hispanic white	0																							0
649	0	1	0	0	20-12-87	25-01-20	159	80	31	0		1	0	0	0	0	0	0	0	0	0	0	0	0	Non-hispanic white	0																							0
650	0	1	0	0	08-06-92	30-11-19				0		1	0	0	0	0	0	0	0	0	0	0	0	0	Non-hispanic white	0																							0
651	0	1	1	0	06-02-86	28-06-19				0		1	0	0	0	0	0	0	0	0	0	0	0	0	Non-hispanic white	3																							0
652	0	1	1	0	20-06-89	10-08-19				0		1	0	0	0	0	0	0	0	0	0	0	0	0	Non-hispanic white	1																							0
653	0	1	1	0	04-02-82	08-08-19	151	52	22	0		1	0	0	0	0	0	0	0	0	0	0	0	0	Non-hispanic white	1																							0
654	0	1	0	0	19-12-81	17-01-20	151	50	21	0		1	0	0	0	0	0	0	0	0	0	0	0	0	Hispanic	0																							0
655	0	1	1	0	10-09-93	04-07-19				0		1	0	0	0	0	0	0	0	0	0	0	0	0	Non-hispanic white	3																							0
656	0	1	1	0	28-11-79	14-10-19	152	76	32	0		2	1	1	0	0	0	0	0	1	1	1	1	0	Asian	3																							0
657	0	1	1	0	08-01-86	21-08-19	160	57	22	0		1	0	0	0	0	0	0	0	1	1	0	0	0	Hispanic	0																							0
658	0	1	1	0	02-02-97	01-07-19				0		1	0	0	0	0	0	0	0	0	0	0	0	0	Non-hispanic white	1																							0
659	0	1	1	0	13-01-92	23-07-19	166	84	30	0		1	0	0	0	0	0	0	0	0	1	0	1	0	North-african	1																							0
660	0	1	0	0	07-06-83	15-10-19	153	54	23	0		1	0	0	0	0	0	0	0	0	0	0	0	0	Non-hispanic white	0																							0
661	0	1	1	0	24-09-86	06-07-19				0		1	1	0	1	1	0	0	0	1	0	0	0	0	Hispanic	1																							0
662	0	1	0	0	11-11-96	22-12-19				0		1	0	0	0	0	0	0	0	0	0	0	0	0	Non-hispanic white	1																							0
663	0	1	1	0	10-02-84	30-07-19	154	46.6	19	0		1	0	0	0	0	0	0	0	0	0	0	0	0	Hispanic	0																							0
664	0	1	1	0	09-10-99	04-07-19	168	55	19	0		1	0	0	0	0	0	0	0	0	0	0	0	0	Non-hispanic white	1																							0
665	0	1	1	0	04-04-94	15-06-19				0		1	0	0	0	0	0	0	0	0	0	0	0	0	Hispanic	1																							0
666	0	1	0	0	22-04-95	19-01-20	165	95	34	0		1	0	0	0	0	0	0	0	0	0	0	0	0	Hispanic	1																							0
667	0	1	0	0	03-08-95	27-02-20				1	15	1	0	0	0	0	0	0	0	0	1	0	0	0	Non-hispanic white	2																							0
668	0	1	0	0	16-08-92	27-12-19	152	53	22	0		1	1	0	0	1	0	0	0	0	0	0	0	0	Non-hispanic white	1																							0
669	0	1	1	0	07-04-91	07-06-19	154	111	46	0		1	1	0	0	1	0	0	0	0	0	0	0	0	Non-hispanic white	1																							0
670	0	1	1	0	12-11-88	05-08-19	170	89	30	0		1	0	0	0	0	0	0	0	0	0	0	0	0	Non-hispanic white	0																							0
671	0	1	0	0	24-02-85	05-09-19	158	61	24	1	7	1	0	0	0	0	0	0	0	0	0	0	0	0	Non-hispanic white	3																							0
672	0	1	1	0	30-04-97	31-07-19	150			0		1	1	0	0	0	0	0	0	1	0	0	0	0	Hispanic	0																							0
673	0	1	1	0	07-06-97	09-06-19	150	60	26	0		1	1	0	0	0	0	1	0	0	0	0	0	0	Hispanic	0																							0
674	0	1	1	0	30-07-97	13-08-19	165	66	24	0		1	0	0	0	0	0	0	0	0	0	0	0	0	Non-hispanic white	1																							0
675	0	1	1	0	21-06-90	11-08-19	159	70	27	0		1	0	0	0	0	0	0	0	0	0	0	0	0	Non-hispanic white	1																							0
676	0	1	1	1	09-05-97	24-07-19	170	69	23	1	20	1	0	0	0	0	0	0	0	0	0	0	0	0	Non-hispanic white	0	18/3/20	0	37.5	1	1	1	0	0	0	0	0	1	0	0		0		0	0	0			0
677	0	1	1	0	24-07-98	25-08-19	179	70	21	0		1	0	0	0	0	0	0	0	0	0	0	0	0	Non-hispanic white	0																							0
678	0	1	1	0	20-10-86	09-07-19	169	75	26	0		1	0	0	0	0	0	0	0	0	0	0	0	0	Asian	1																							0
679	0	1	0	0	24-09-98	29-10-19	159	46	18	0		1	0	0	0	0	0	0	0	0	0	0	0	0	North-african	0																							0
680	0	1	1	0	28-12-98	20-08-19	154	44	18	0		1	1	0	1	0	0	0	0	0	0	0	0	0	Non-hispanic white	1																							0
681	0	1	1	0	28-04-89	02-08-19	158	62	24	0		1	0	0	0	0	0	0	0	0	0	0	0	0	Non-hispanic white	1																							0
682	0	1	1	0	30-06-99	16-07-19	166	60	21	0		1	0	0	0	0	0	0	0	0	0	0	0	0	Non-hispanic white	0																							0
683	0	1	1	0	29-06-99	07-07-19	159	55	21	0		1	0	0	0	0	0	0	0	0	0	0	0	0	Black	0																							0
684	0	1	1	0	15-04-88	08-08-19	156	68	27	0		1	1	0	0	0	0	1	0	0	0	0	0	0	Non-hispanic white	0																							0
685	0	1	1	0	19-07-89	03-07-19	161	51	19	0		1	0	0	0	0	0	0	0	0	0	0	0	0	Non-hispanic white	0																							0
686	0	1	1	0	03-09-00	13-08-19	158	60	24	0		1	0	0	0	0	0	0	0	0	0	0	0	0	Non-hispanic white	0																							0
687	0	1	1	0	11-11-88	05-08-19	160	56	21	0		1	0	0	0	0	0	0	0	0	0	0	0	0	Non-hispanic white	0																							0
688	0	4	1	1	17-10-79	01-09-19	159	71	28	0		1	0	0	0	0	0	0	0	0	1	0	0	0	Hispanic	2	23/3/20	0	37.6	1	1	1	1	1	0	0	1	1	1	1	1	0		0	0	0	7		0
690	0	4	0	1	29-03-82	01-11-19	162	63	24	0		1	0	0	0	0	0	0	0	0	0	0	0	0	Non-hispanic white	1	19/3/20	1	37.2	0	1	0	1	1	0	0	1	1	0	1	0	0		0	0	0			0
695	0	1	1	0	06-11-83	03-08-19	170	80	27	0		1	1	0	0	0	0	0	1	0	0	0	0	0	Non-hispanic white	0																							0
696	0	1	1	0	13-05-90	17-08-19	160	66	25	0		1	0	0	0	0	0	0	0	0	1	0	0	1	Non-hispanic white	0																							0
697	0	1	1	0	15-05-90	13-08-19	168	50	17	0		1	0	0	0	0	0	0	0	0	0	0	0	0	North-african	1																							0
698	0	1	1	0	29-05-01	28-07-19	170	76	26	0		1	0	0	0	0	0	0	0	0	0	0	0	0	Non-hispanic white	1																							0
699	0	1	1	0	08-03-82	06-07-19	163	73	27	0		1	0	0	0	0	0	0	0	0	1	0	0	1	North-african	2																							0
700	0	4	0	1	21-09-89	03-09-19	155	68	28	0		1	1	0	0	0	0	0	1	1	0	0	0	0	Hispanic	0	18/3/20	0	37.9	1	1	1	1	0	0	1	1	1	1	1	1	0		0	0	0	8		0
701	0	1	1	0	09-11-96	25-06-19	155	93	38	0		1	0	0	0	0	0	0	0	0	0	0	0	0	Hispanic	0																							0
702	0	1	1	0	17-08-00	04-08-19	163	74	27	0		1	0	0	0	0	0	0	0	0	0	0	0	0	Non-hispanic white	1																							0
703	0	1	1	0	06-08-83	27-07-19	155	58	24	0		1	0	0	0	0	0	0	0	0	0	0	0	0	Hispanic	1																							0
704	0	1	1	1	21-01-81	09-07-19	171	64.5	22	0		1	0	0	0	0	0	0	0	0	1	0	0	1	Non-hispanic white	1	15/2/20	0	37.7	1	1	0	0	0	0	0	0	1	0	0		0		0	0	0			0
707	0	1	1	0	25-07-97	26-07-19	160	49	19	0		1	0	0	0	0	0	0	0	0	0	0	0	0	Hispanic	0																							0
708	0	1	1	0	09-06-92	01-08-19	168	77	27	0		1	0	0	0	0	0	0	0	0	0	0	0	0	Non-hispanic white	0																							0
711	0	1	1	0	03-06-03	12-08-19	169	70	24	0		1	0	0	0	0	0	0	0	0	0	0	0	0	Hispanic	0																							0
712	0	1	1	0	14-11-89	15-07-19	155	55	22	1	2	1	0	0	0	0	0	0	0	0	0	0	0	0	Hispanic	1																							0
713	0	1	1	0	15-03-80	25-07-19	158	60	24	0		1	0	0	0	0	0	0	0	0	0	0	0	0	Non-hispanic white	3																							0
714	0	1	1	1	16-06-80	15-01-20	150	70	31	0		1	0	0	0	0	0	0	0	0	0	0	0	0	Hispanic	3	1/3/20	0	36.5	0	1	0	0	0	0	0	0	0	0	0		0		0	0	0			1
715	0	1	1	0	14-06-91	12-07-19	161	56	21	0		1	0	0	0	0	0	0	0	0	0	0	0	0	Non-hispanic white	0																							0
716	0	1	1	0	14-05-91	18-07-19	163	61	22	0		1	1	0	0	0	0	0	0	1	1	0	1	0	Hispanic	0																							0
717	0	4	0	1	03-10-85	10-02-20	154	82	34	0		1	0	0	0	0	0	0	0	0	0	0	0	0	Hispanic	2	26/3/20	0	37.3	0	1	1	1	1	0	0	0	1	1	1	1	0		0	0	0	11		0
718	0	1	1	0	07-07-86	11-07-19	163	58	21	1	1	1	0	0	0	0	0	0	0	0	0	0	0	0	Non-hispanic white	0																							0
719	0	1	1	0	22-11-86	23-07-19	162	70	26	0		1	1	0	0	0	0	0	0	1	0	0	0	0	Hispanic	0																							0
720	0	1	1	0	25-05-81	21-08-19	152	56.5	24	0		1	0	0	0	0	0	0	0	0	0	0	0	0	Non-hispanic white	1																							0
722	0	1	1	0	19-04-78	15-08-19	146	54	25	0		1	0	0	0	0	0	0	0	0	1	1	0	0	Hispanic	2																							0
723	0	1	1	0	19-03-80	07-08-19	174	80	26	0		1	0	0	0	0	0	0	0	0	0	0	0	0	Non-hispanic white	1																							0
725	0	1	0	0	02-07-80	13-01-20	161	65	25	0		1	0	0	0	0	0	0	0	0	0	0	0	0	Non-hispanic white	1																							0
726	0	1	1	0	18-05-88	14-07-19	155	47	19	1	2	1	0	0	0	0	0	0	0	0	0	0	0	0	Non-hispanic white	0																							0
727	0	1	1	0	01-04-86	12-07-19	160	68	26	0		1	0	0	0	0	0	0	0	0	0	0	0	0	Non-hispanic white	0																							0
728	0	1	1	0	08-04-88	12-08-19	166	85	30	0		1	1	0	0	1	0	0	1	1	0	0	0	0	Non-hispanic white	0																							0
729	0	1	1	0	02-06-77	03-08-19	160	48	18	0		1	0	0	0	0	0	0	0	0	0	0	0	0	Hispanic	1																							0
730	0	1	1	0	14-12-75	07-09-19	159	72	28	0		1	0	0	0	0	0	0	0	0	1	1	0	0	Non-hispanic white	1																							0
731	0	1	1	0	14-05-85	24-07-19	156	58	23	0		1	0	0	0	0	0	0	0	0	0	0	0	0	Non-hispanic white	0																							0
732	0	1	1	0	08-08-02	16-07-19	160	67	26	0		1	0	0	0	0	0	0	0	0	0	0	0	0	Hispanic	1																							0
733	0	1	0	0	05-04-91	01-09-19	170	58	20	0		1	0	0	0	0	0	0	0	0	0	0	0	0	North-african	0																							0
734	0	1	0	0	30-04-80	22-01-20	168	62	21	0		1	1	0	1	0	0	0	0	1	0	0	0	0	Non-hispanic white	1																							0
735	0	1	1	0	07-05-86	21-08-19	155	50	20	0		1	0	0	0	0	0	0	0	0	0	0	0	0	Non-hispanic white	1																							0
736	0	1	1	0	08-06-83	03-08-19	157	47	19	0		1	0	0	0	0	0	0	0	0	0	0	0	0	Non-hispanic white	0																							0
737	0	1	1	0	15-12-86	25-07-19	162	55	20	0		1	0	0	0	0	0	0	0	0	0	0	0	0	Hispanic	2																							0
739	0	1	0	0	28-10-79	15-02-20				1	12	1	0	0	0	0	0	0	0	0	0	0	0	0	Non-hispanic white	0																							0
740	0	1	0	0	17-02-83	22-12-19	169	61	21	0		1	1	0	0	0	0	0	0	1	0	0	0	0	Non-hispanic white	3
741	0	1	1	0	16-05-83	13-07-19	163	50	18	0		1	1	1	0	0	0	0	0	0	0	0	0	0	Non-hispanic white	0																							0
742	0	1	1	0	07-09-88	17-08-19	156	64	26	0		1	0	0	0	0	0	0	0	0	0	0	0	0	Hispanic	1																							0
744	0	1	1	0	24-10-89	09-08-19	161	58	22	0		1	0	0	0	0	0	0	0	0	0	0	0	0	North-african	1																							0
753	0	1	1	0	15-05-94	09-08-19	160	53.7	20	0		1	0	0	0	0	0	0	0	0	0	0	0	0	Hispanic	0																							0
754	0	1	1	0	11-06-99	05-08-19	156	58	23	0		1	0	0	0	0	0	0	0	0	0	0	0	0	Hispanic	0																							0
755	0	4	1	1	16-07-81	29-08-19	160	64	25	0		1	0	0	0	0	0	0	0	0	0	0	0	0	Hispanic	1	20/4/20			1	1	1	1	1	0	0	1	0	1	1	1	0		0	0	0	2	0	0
756	0	1	1	0	14-10-81	29-08-19	170	60	20	0		1	0	0	0	0	0	0	0	0	0	0	0	0	Non-hispanic white	0																						0	0
757	0	1	1	0	04-10-82	23-08-19	160	52	20	0		1	0	0	0	0	0	0	0	0	0	0	0	0	Hispanic	0																						0	0
758	0	1	1	0	28-01-01	30-08-19	158	68	27	0		1	0	0	0	0	0	0	0	0	0	0	0	0	Hispanic	0																						0	0
759	0	1	1	0	27-08-78	20-09-19	160	59	23	0		1	1	1	0	0	0	0	0	0	1	1	0	0	Hispanic	1																						0	0
760	0	1	1	0	13-07-87	02-09-19	148	43	19	0		1	1	0	0	0	0	0	0	1	0	0	0	0	Asian	0																						0	0
761	0	1	1	0	01-01-85	09-09-19	164	80	29	0		1	0	0	0	0	0	0	0	0	0	0	0	0	Non-hispanic white	1																						0	0
762	0	1	1	0	03-02-83	03-09-19	155	65	27	0		1	0	0	0	0	0	0	0	0	1	0	0	1	Non-hispanic white	1																						0	0
763	0	1	1	0	21-12-83	07-09-19	162	45	17	0		1	0	0	0	0	0	0	0	0	0	0	0	0	Non-hispanic white	0																						0	0
764	0	1	0	0	08-10-82	02-09-19	167	57	20	0		1	0	0	0	0	0	0	0	0	0	0	0	0	Non-hispanic white	1																						0	0
765	0	1	0	0	14-05-04	09-09-19	156	60	24	0		1	0	0	0	0	0	0	0	0	0	0	0	0	Hispanic	1																						0	0
766	0	1	1	0	01-11-00	27-07-19				0		1	0	0	0	0	0	0	0	0	0	0	0	0	North-african	0																						0	0
767	0	1	1	0	20-06-89	22-11-19				0		1	0	0	0	0	0	0	0	0	1	0	0	1	Non-hispanic white	2																						0	0
768	0	1	0	0	21-10-79	18-02-20	175	61	19	0		1	1	0	0	1	0	0	0	0	0	0	0	0	Non-hispanic white	1																						0	0
769	0	1	0	0	05-04-82	06-12-19	153	74	31	0		1	0	0	0	0	0	0	0	0	0	0	0	0	Hispanic	0																						0	0
770	0	1	1	0	23-11-78	06-09-19	173	62	20	0		1	1	0	0	0	0	0	0	1	0	0	0	0	Non-hispanic white	1																						0	0
771	0	1	1	0	02-03-79	01-09-19	172	54	18	0		1	0	0	0	0	0	0	0	0	0	0	0	0	Hispanic	2																						0	0
772	0	1	1	0	21-03-89	29-08-19	155	45	18	0		1	0	0	0	0	0	0	0	0	1	0	1	0	Asian	0																						0	0
773	0	1	1	0	05-09-80	09-02-20	158	63	25	0		1	0	0	0	0	0	0	0	0	0	0	0	0	Non-hispanic white	1																						0	1
774	0	1	0	0	25-12-98	24-11-19	162	49	18	0		1	0	0	0	0	0	0	0	0	0	0	0	0	Hispanic	1																						0	0
775	0	1	0	0	19-01-89	18-02-20	168	80	28	1	3	1	1	0	0	0	0	0	0	1	0	0	0	0	Hispanic	1																						0	0
776	0	1	0	0	26-07-94	27-01-20	150	71	31	0		1	0	0	0	0	0	0	0	0	0	0	0	0	Non-hispanic white	0																						0	0
777	0	1	0	0	09-04-87	06-10-19	155	55	22	0		1	0	0	0	0	0	0	0	0	0	0	0	0	North-african	2																						0	0
778	0	1	0	0	21-12-84	12-02-20	167	47	16	1	6	1	0	0	0	0	0	0	0	0	0	0	0	0	Non-hispanic white	1																						0	0
779	0	1	1	0	26-02-85	29-08-19	157	73	29	0		1	1	0	0	0	0	0	0	1	0	0	0	0	Non-hispanic white	3																						0	0
780	0	1	0	0	16-04-81	24-02-20	170	60	20	0		1	0	0	0	0	0	0	0	0	0	0	0	0	Non-hispanic white	3																						0	0
781	0	1	1	0	31-07-95	02-09-19	162	56	21	0		1	0	0	0	0	0	0	0	0	0	0	0	0	Non-hispanic white	0																						0	0
782	0	1	1	0	26-03-85	31-08-19	162	57	21	0		1	0	0	0	0	0	0	0	0	0	0	0	0	Hispanic	1																						0	0
783	0	1	0	0	07-04-84	07-09-19	153	67	28	0		1	0	0	0	0	0	0	0	0	0	0	0	0	Hispanic	1																						0	0
784	0	1	0	0	24-10-95	23-01-20				0		1	0	0	0	0	0	0	0	0	0	0	0	0	Hispanic	0																						0	0
785	0	1	1	0	02-11-81	06-09-19	163	54	20	0		1	0	0	0	0	0	0	0	0	0	0	0	0	Non-hispanic white	1																						0	0
786	0	1	1	0	12-04-93	01-09-19	152	58	25	0		1	0	0	0	0	0	0	0	0	0	0	0	0	Hispanic	1																						0	0
787	0	1	1	0	28-05-89	02-09-19	155	60	24	0		1	0	0	0	0	0	0	0	0	0	0	0	0	Hispanic	1																						0	0
788	0	1	0	0	13-10-80	08-01-20	153	95	40	0		1	0	0	0	0	0	0	0	0	0	0	0	0	Hispanic	1																						0	0
789	0	1	1	0	11-12-85	06-09-19	154	63	26	0		1	0	0	0	0	0	0	0	0	0	0	0	0	Hispanic	1																						0	0
790	0	1	1	0	06-10-81	24-09-19	170	90	31	0		2	1	0	0	1	0	0	0	0	0	0	0	0	Non-hispanic white	0																						0	0
791	0	1	1	0	24-11-86	02-09-19	170	60	20	1	6	1	0	0	0	0	0	0	0	0	0	0	0	0	Hispanic	0																						0	0
792	0	1	1	0	04-09-87	04-09-19	165	72	26	0		1	0	0	0	0	0	0	0	0	0	0	0	0	Non-hispanic white	0																						0	0
793	0	1	1	0	15-09-80	04-09-19	155	80	33	0		1	0	0	0	0	0	0	0	0	1	0	1	0	Hispanic	1																						0	0
794	0	1	0	0	18-03-83	04-11-19	164	57	21	0		1	0	0	0	0	0	0	0	0	0	0	0	0	Non-hispanic white	0																						0	0
795	0	1	0	0	31-08-82	10-02-20	167	66	23	0		1	1	1	0	0	0	1	0	0	0	0	0	0	Non-hispanic white	2																						0	0
796	0	1	1	0	25-10-80	27-08-19	159	62	24	0		1	0	0	0	0	0	0	0	0	0	0	0	0	North-african	1																						0	0
797	0	2	1	0	10-03-86	05-09-19	160	47	18	0		1	0	0	0	0	0	0	0	0	0	0	0	0	North-african	0																						0	0
798	0	1	0	0	12-08-85	24-01-20	165	80	29	0		1	0	0	0	0	0	0	0	0	0	0	0	0	Hispanic	1																						0	0
799	0	1	1	0	17-07-83	29-08-19	165	92	33	0		1	0	0	0	0	0	0	0	0	0	0	0	0	Non-hispanic white	0																						0	0
800	0	1	1	0	07-12-89	03-08-19	165	60	22	0		1	0	0	0	0	0	0	0	0	0	0	0	0	North-african	1																						0	0
801	0	1	0	0	03-06-98	10-02-20	152	56	24	0		1	0	0	0	0	0	0	0	0	0	0	0	0	Hispanic	1																						0	0
802	0	1	0	0	22-11-85	06-09-19	171	57	19	0		1	1	0	0	0	0	1	0	0	0	0	0	0	Non-hispanic white	1																						0	0
803	0	1	1	0	05-12-81	08-09-19	147	50	23	1	4	1	1	0	0	0	0	0	0	1	0	0	0	0	Non-hispanic white	0																						0	0
804	0	1	1	0	17-07-79	08-09-19	162	50	19	0		1	1	0	0	0	0	0	0	1	0	0	0	0	Non-hispanic white	0																						0	0
805	0	1	0	0	29-11-83	29-09-19	170	62	21	0		1	0	0	0	0	0	0	0	0	0	0	0	0	Hispanic	0																						0	0
806	0	1	1	0	23-10-98	02-08-19	155	74	30	0		1	0	0	0	0	0	0	0	0	0	0	0	0	Non-hispanic white	1																						0	0
807	0	1	0	0	13-02-95	13-01-20	160	87	33	0		1	0	0	0	0	0	0	0	0	0	0	0	0	Hispanic	0																						0
808	0	1	1	0	30-07-89	01-09-19	170	56	19	0		1	0	0	0	0	0	0	0	0	0	0	0	0	Non-hispanic white	1																						0	0
809	0	1	1	0	28-02-85	25-08-19	160	58	22	0		1	0	0	0	0	0	0	0	0	0	0	0	0	Black	3																						0	0
810	0	1	1	0	13-11-94	03-08-19	164	53	19	0		1	0	0	0	0	0	0	0	0	0	0	0	0	Non-hispanic white	0																						0	0
811	0	1	1	0	11-06-97	06-08-19				0		1	0	0	0	0	0	0	0	0	0	0	0	0	Hispanic	0																						0	0
812	0	1	0	0	28-05-82	21-02-20	167	52	18	0		1	1	1	0	0	0	0	0	0	0	0	0	0	Non-hispanic white	1																						0	0
813	0	1	1	0	01-09-81	09-09-19	160	67	26	0		1	0	0	0	0	0	0	0	0	0	0	0	0	Hispanic	0																						0	0
814	0	1	1	0	02-08-92	05-09-19	158	73	29	0		1	0	0	0	0	0	0	0	0	0	0	0	0	Non-hispanic white																							0	0
815	0	1	0	0	11-08-90	07-09-19	167	97	34	0		1	0	0	0	0	0	0	0	0	0	0	0	0	Non-hispanic white	1																						0	0
[truncated: 38 more columns]
